# Supplementary material for: Inhibiting concentration quenching in Yb3+-Tm3+ upconversion nanoparticles by suppressing back energy transfer
Source: Nat Commun. 2025 May 6;16:4218. doi: 10.1038/s41467-025-59452-4 (PMC12056211; doi:10.1038/s41467-025-59452-4)
Supplement: Supplementary file 4 — Source Data [file 41467_2025_59452_MOESM4_ESM.xlsx]

## Sheet: Figure 1c
Position (nm)	Yb	Tm	Y
0	0.10704	0.25545	1.04559e-06
0.18994	0.09185	0.15105	0.000553269
0.37988	0.05629	0.12169	0.00119
0.56981	0.04162	0.13606	0.000848058
0.75975	0.03654	0.153	0.000659601
0.94969	0.03421	0.15721	0.00165
1.13963	0.033	0.15624	0.00178
1.32956	0.03549	0.14911	0.00363
1.5195	0.04333	0.15187	0.00377
1.70944	0.0442	0.14151	0.00337
1.89938	0.04779	0.12862	0.00322
2.08931	0.04439	0.12191	0.00331
2.27925	0.04287	0.11578	0.00305
2.46919	0.04108	0.11058	0.00282
2.65913	0.04283	0.10728	0.00263
2.84907	0.0421	0.1035	0.00259
3.039	0.04063	0.10033	0.00279
3.22894	0.04007	0.09722	0.00263
3.41888	0.0375	0.09208	0.00296
3.60882	0.03412	0.09105	0.00736
3.79875	0.03303	0.09187	0.01513
3.98869	0.03345	0.09282	0.0188
4.17863	0.03491	0.09201	0.01876
4.36857	0.03759	0.08852	0.01876
4.5585	0.03943	0.08864	0.01876
4.74844	0.03962	0.09129	0.01876
4.93838	0.03961	0.09024	0.01876
5.12832	0.04052	0.08764	0.01865
5.31825	0.04169	0.08408	0.01841
5.50819	0.0423	0.08059	0.0183
5.69813	0.04218	0.07975	0.01827
5.88807	0.04156	0.07991	0.01795
6.07801	0.04114	0.07699	0.01738
6.26794	0.03928	0.07153	0.0171
6.45788	0.03609	0.06973	0.0171
6.64782	0.03462	0.07312	0.02076
6.83776	0.03336	0.07774	0.02818
7.02769	0.03088	0.08109	0.03206
7.21763	0.02958	0.08326	0.0321
7.40757	0.03097	0.08404	0.03194
7.59751	0.03386	0.0832	0.03192
7.78744	0.03502	0.08229	0.03258
7.97738	0.03462	0.08276	0.03371
8.16732	0.03504	0.08684	0.03431
8.35726	0.03562	0.09312	0.03445
8.54719	0.03451	0.09599	0.03458
8.73713	0.03215	0.09523	0.03462
8.92707	0.03099	0.09405	0.03462
9.11701	0.03209	0.09409	0.03451
9.30695	0.03402	0.09493	0.03429
9.49688	0.03489	0.09568	0.03418
9.68682	0.03457	0.09653	0.03418
9.87676	0.03399	0.09739	0.03482
10.0667	0.03437	0.09939	0.03576
10.2566	0.03546	0.10154	0.03199
10.4466	0.03591	0.1009	0.02442
10.6365	0.03649	0.09882	0.02115
10.8264	0.03678	0.09728	0.02139
11.0164	0.03579	0.09733	0.0214
11.2063	0.03627	0.09676	0.0214
11.3963	0.03827	0.09689	0.0214
11.5862	0.03883	0.102	0.0214
11.7761	0.038	0.10683	0.0214
11.9661	0.0372	0.10897	0.0214
12.156	0.03683	0.11131	0.0214
12.346	0.03661	0.11369	0.0214
12.5359	0.03628	0.11606	0.0214
12.7258	0.03628	0.12185	0.02144
12.9158	0.03723	0.13164	0.02417
13.1057	0.03816	0.13821	0.02949
13.2956	0.03843	0.13685	0.02848
13.4856	0.03852	0.13222	0.02106
13.6755	0.03865	0.12947	0.01725
13.8654	0.03943	0.12865	0.01728
14.0554	0.03949	0.12854	0.01753
14.2453	0.0387	0.12812	0.01793
14.4353	0.03954	0.12731	0.01762
14.6252	0.04032	0.12631	0.01992
14.8151	0.03964	0.12269	0.02613
15.0051	0.03903	0.1195	0.0296
15.195	0.03922	0.1221	0.03439
15.3849	0.04005	0.12555	0.04405
15.5749	0.04225	0.12651	0.0496
15.7648	0.04533	0.12618	0.05725
15.9548	0.04772	0.12739	0.07197
16.1447	0.05107	0.13246	0.08334
16.3346	0.0571	0.13949	0.08997
16.5246	0.06581	0.14697	0.0954
16.7145	0.0755	0.15571	0.10045
16.9045	0.08575	0.16654	0.11034
17.0944	0.09624	0.17866	0.13089
17.2843	0.1041	0.19099	0.1541
17.4743	0.11318	0.20136	0.17177
17.6642	0.12472	0.20941	0.18346
17.8541	0.13169	0.21619	0.1913
18.0441	0.13579	0.21692	0.19874
18.234	0.14292	0.20969	0.20281
18.424	0.15395	0.20749	0.20754
18.6139	0.16837	0.21448	0.21608
18.8038	0.18478	0.22004	0.22379
18.9938	0.20071	0.2245	0.23041
19.1837	0.21534	0.23241	0.23396
19.3736	0.22687	0.24268	0.23848
19.5636	0.23273	0.2529	0.25241
19.7535	0.23641	0.26307	0.27216
19.9434	0.24258	0.27763	0.28622
20.1334	0.25258	0.29198	0.29366
20.3233	0.26541	0.29876	0.30328
20.5133	0.28426	0.30193	0.31364
20.7032	0.30776	0.30654	0.32619
20.8931	0.32565	0.31157	0.34555
21.0831	0.34095	0.31625	0.36014
21.273	0.35896	0.32178	0.36446
21.4629	0.37973	0.32665	0.36772
21.6529	0.40285	0.32994	0.37529
21.8428	0.42463	0.33672	0.37921
22.0328	0.44377	0.34782	0.37759
22.2227	0.45811	0.35573	0.38021
22.4126	0.4683	0.36501	0.37922
22.6026	0.47724	0.37654	0.37613
22.7925	0.4851	0.38017	0.38009
22.9825	0.49148	0.37853	0.38845
23.1724	0.49696	0.37785	0.40002
23.3623	0.50353	0.37897	0.40425
23.5523	0.51042	0.37908	0.3978
23.7422	0.51787	0.37498	0.38219
23.9321	0.52573	0.36889	0.3648
24.1221	0.5298	0.36454	0.35839
24.312	0.53561	0.36567	0.35822
24.502	0.55016	0.37229	0.3544
24.6919	0.56755	0.38226	0.34849
24.8818	0.57925	0.39518	0.347
25.0718	0.58241	0.40531	0.3435
25.2617	0.58049	0.41616	0.33547
25.4516	0.57494	0.43531	0.33539
25.6416	0.57044	0.45152	0.34298
25.8315	0.5728	0.45647	0.34704
26.0215	0.57955	0.45522	0.34308
26.2114	0.59031	0.45528	0.32665
26.4013	0.60185	0.4547	0.30171
26.5913	0.60981	0.44332	0.29083
26.7812	0.61579	0.43044	0.29516
26.9712	0.62135	0.42933	0.29307
27.1611	0.62235	0.43638	0.28567
27.351	0.6193	0.447	0.27806
27.541	0.62057	0.46094	0.26643
27.7309	0.62355	0.47668	0.25693
27.9208	0.62322	0.49001	0.25383
28.1108	0.61995	0.49704	0.25236
28.3007	0.6158	0.49797	0.24841
28.4906	0.61643	0.4937	0.2428
28.6806	0.62057	0.49316	0.23898
28.8705	0.62063	0.50347	0.23769
29.0605	0.62491	0.50686	0.23495
29.2504	0.63972	0.50216	0.22826
29.4403	0.65031	0.50369	0.22175
29.6303	0.65104	0.50586	0.21108
29.8202	0.64703	0.50829	0.19439
30.0101	0.64479	0.50876	0.18872
30.2001	0.64695	0.50166	0.19622
30.39	0.64725	0.49692	0.20712
30.58	0.64815	0.49738	0.21324
30.7699	0.65068	0.49905	0.21232
30.9598	0.64305	0.49818	0.21765
31.1498	0.62553	0.49602	0.22802
31.3397	0.61204	0.49478	0.23188
31.5297	0.61182	0.49019	0.23116
31.7196	0.62359	0.48429	0.23375
31.9095	0.63342	0.47374	0.23954
32.0995	0.6378	0.4555	0.23511
32.2894	0.64153	0.4396	0.22095
32.4793	0.63987	0.43625	0.21443
32.6693	0.63627	0.43865	0.21925
32.8592	0.63451	0.43216	0.23007
33.0491	0.63417	0.42309	0.24031
33.2391	0.63749	0.42888	0.23853
33.429	0.6427	0.44399	0.22798
33.619	0.64381	0.45394	0.2251
33.8089	0.63989	0.45815	0.22931
33.9988	0.63603	0.45634	0.23166
34.1888	0.63214	0.45307	0.23297
34.3787	0.62737	0.44832	0.23552
34.5686	0.62065	0.43725	0.23682
34.7586	0.61254	0.43251	0.23811
34.9485	0.60779	0.43634	0.24155
35.1385	0.60277	0.43927	0.24285
35.3284	0.593	0.43926	0.24131
35.5183	0.5869	0.43304	0.24296
35.7083	0.58258	0.42438	0.25272
35.8982	0.57179	0.41819	0.26299
36.0881	0.56482	0.41672	0.27273
36.2781	0.56938	0.41986	0.28779
36.468	0.57934	0.41887	0.29753
36.658	0.5847	0.41505	0.29884
36.8479	0.58035	0.4183	0.29454
37.0378	0.57271	0.42456	0.28534
37.2278	0.5658	0.42692	0.28254
37.4177	0.55844	0.42813	0.28041
37.6076	0.55483	0.43329	0.26673
37.7976	0.55603	0.43623	0.25835
37.9875	0.55511	0.43167	0.26568
38.1775	0.54506	0.43033	0.27413
38.3674	0.52706	0.43089	0.27855
38.5573	0.51477	0.42781	0.28306
38.7473	0.51093	0.4305	0.28855
38.9372	0.50327	0.43748	0.29533
39.1272	0.49486	0.43821	0.29847
39.3171	0.48896	0.43441	0.29925
39.507	0.4827	0.42851	0.30298
39.697	0.47938	0.42407	0.30591
39.8869	0.47493	0.41853	0.31069
40.0768	0.46414	0.40541	0.3215
40.2668	0.45395	0.39244	0.32924
40.4567	0.44772	0.38398	0.3293
40.6467	0.4387	0.3767	0.32618
40.8366	0.43019	0.36522	0.3208
41.0265	0.42539	0.35586	0.31486
41.2165	0.42403	0.35659	0.31204
41.4064	0.4238	0.35736	0.3109
41.5963	0.41648	0.35179	0.31052
41.7863	0.40559	0.3433	0.31384
41.9762	0.39844	0.34141	0.318
42.1662	0.39523	0.35138	0.31855
42.3561	0.39015	0.36251	0.3236
42.546	0.38221	0.3638	0.33695
42.736	0.37718	0.35734	0.34592
42.9259	0.37525	0.35212	0.34641
43.1159	0.37219	0.34773	0.34482
43.3058	0.36363	0.34233	0.34134
43.4957	0.35454	0.33762	0.34055
43.6857	0.34835	0.3351	0.34426
43.8756	0.33965	0.33532	0.34003
44.0655	0.32993	0.33113	0.33195
44.2555	0.32348	0.31759	0.33479
44.4454	0.3189	0.30066	0.34229
44.6354	0.31291	0.28966	0.33986
44.8253	0.30655	0.28235	0.33801
45.0152	0.30159	0.27752	0.34205
45.2052	0.29411	0.27764	0.3418
45.3951	0.2842	0.27255	0.34963
45.585	0.27786	0.26115	0.36359
45.775	0.27157	0.24902	0.37178
45.9649	0.26235	0.23747	0.38182
46.1549	0.2527	0.23814	0.38894
46.3448	0.24055	0.24513	0.38578
46.5347	0.22813	0.24352	0.38009
46.7247	0.21879	0.2405	0.37281
46.9146	0.20996	0.23957	0.36266
47.1045	0.19954	0.23509	0.35527
47.2945	0.19039	0.2299	0.35084
47.4844	0.18134	0.22953	0.34672
47.6743	0.1701	0.23085	0.34468
47.8643	0.15925	0.22937	0.34153
48.0542	0.15023	0.22399	0.33279
48.2442	0.14451	0.21814	0.32282
48.4341	0.13937	0.21596	0.3157
48.624	0.13311	0.20596	0.30934
48.814	0.12602	0.18446	0.30036
49.0039	0.11685	0.16958	0.28164
49.1938	0.10766	0.168	0.25307
49.3838	0.09801	0.16922	0.2256
49.5737	0.08366	0.16547	0.20587
49.7637	0.06698	0.16116	0.19682
49.9536	0.05639	0.16153	0.19466
50.1435	0.05187	0.1643	0.18925
50.3335	0.04886	0.1633	0.1792
50.5234	0.04756	0.16138	0.17383
50.7133	0.04805	0.1642	0.17352
50.9033	0.04812	0.1668	0.16769
51.0932	0.04596	0.16882	0.15428
51.2832	0.04377	0.17051	0.14416
51.4731	0.04364	0.16937	0.13956
51.663	0.04271	0.16881	0.13458
51.853	0.04024	0.16886	0.12758
52.0429	0.03936	0.16847	0.11115
52.2328	0.04002	0.17229	0.0942
52.4228	0.04105	0.17984	0.08912
52.6127	0.04284	0.18331	0.07659
52.8027	0.04432	0.17741	0.055
52.9926	0.04471	0.16734	0.04711
53.1825	0.04474	0.16254	0.04802
53.3725	0.04539	0.16194	0.04529
53.5624	0.04667	0.16079	0.04311
53.7523	0.04752	0.15971	0.04317
53.9423	0.0477	0.15926	0.04317
54.1322	0.04776	0.15635	0.04319
54.3222	0.0479	0.1508	0.04324
54.5121	0.04807	0.14742	0.04326
54.702	0.04771	0.14863	0.04327
54.892	0.0464	0.1515	0.04295
55.0819	0.04487	0.15185	0.04222
55.2719	0.0442	0.15056	0.0417
55.4618	0.0447	0.15508	0.04159
55.6517	0.04581	0.16518	0.04159
55.8417	0.0466	0.16912	0.04159
56.0316	0.04686	0.1668	0.04153
56.2215	0.04696	0.16639	0.0414
56.4115	0.04718	0.16781	0.04132
56.6014	0.04669	0.16488	0.04079
56.7914	0.04526	0.15715	0.03972
56.9813	0.04428	0.1519	0.03918
57.1712	0.0442	0.14786	0.03917
57.3612	0.04396	0.1424	0.03908
57.5511	0.04316	0.13936	0.0389
57.741	0.04303	0.13872	0.03881
57.931	0.04231	0.13944	0.03865
58.1209	0.03948	0.14319	0.03478
58.3109	0.03717	0.14648	0.02749
58.5008	0.03718	0.14419	0.02392
58.6907	0.03711	0.13898	0.02382
58.8807	0.03566	0.13178	0.02
59.0706	0.03427	0.12606	0.01282
59.2606	0.03266	0.12644	0.00943
59.4505	0.03109	0.12783	0.00986
59.6404	0.03051	0.13294	0.00872
59.8304	0.0297	0.14353	0.0058
60.0203	0.02783	0.14966	0.00475

## Sheet: Figure 1e
	0.5% Tm	1% Tm	2% Tm	4% Tm	8% Tm	16% Tm	32% Tm	50% Tm	70% Tm	100% Tm
Wavelength (nm)	Intensity (arb. units)
250	60.6	0	0	0	0	0	0	0	51.421	0
251	53.1873	0	0	561.535	0	0	85.5046	0	45.1311	0
252	0	0	0	0	233.978	0	37.6832	0	39.7799	832.933
253	41.2476	0	0	217.74	0	0	0	0	0	0
254	0	0	0	0	0	0	29.1251	0	30.7456	0
255	0	0	0	338.649	0	0	0	0	0	0
256	0	0	0	0	0	0	0	19.6586	0	0
257	0	0	0	0	0	0	0	0	21.5946	0
258	0	16.43	0	0	0	30.7756	0	15.4841	0	1201.15
259	0	0	0	0	0	54.7219	0	0	0	0
260	0	0	107.127	95.0607	89.8755	0	14.4748	12.3734	0	0
261	0	0	153.191	259.515	408.933	44.7588	0	0	0	291.149
262	30.0133	87.5288	420.86	475.307	449.381	0	0	20.6224	25.4672	0
263	13.7629	20.0687	456.158	1017.13	618.206	0	0	18.9133	35.0348	244.526
264	12.6143	82.772	428.809	799.068	629.569	0	20.2789	8.66741	64.2219	224.118
265	46.2285	16.8522	304.475	976.133	173.042	15.7833	18.5794	39.705	49.033	205.335
266	21.3241	31.0942	190.283	337.701	425.707	0	0	43.956	0	0
267	9.90326	0	100.995	313.667	148.279	0	0	0	8.40323	0
268	0	6.72293	23.5094	146.03	46.0215	37.7788	0	6.33588	0	163.831
269	17.1874	6.26552	7.30331	0	42.8904	11.7362	0	0	0	0
270	0	5.84376	13.6234	84.6221	0	10.9461	0	0	6.80116	142.406
271	0	0	0	0	0	0	6.02693	10.3039	0	0
272	0	5.11921	5.96713	37.065	0	0	0	4.82449	0	0
273	0	4.78167	5.57368	34.6212	0	0	0	9.01277	11.1301	0
274	0	8.93416	10.414	0	0	0	0	4.2099	0	0
275	5.74715	0	0	30.3383	0	7.84871	0	3.94891	0	0
276	0	0	22.9681	28.5334	0	14.7636	4.34477	7.42797	13.7595	0
277	5.07807	0	0	0	50.6883	0	0	3.48919	0	90.222
278	0	0	20.2636	50.3472	23.8005	0	0	0	0	0
279	4.48424	6.53877	15.2436	47.3432	22.3804	0	3.60446	0	0	0
280	4.21683	3.07442	57.3384	155.82	42.0916	0	3.38951	0	0	0
281	0	8.69375	148.628	293.748	79.3502	0	9.58476	13.6554	33.7269	70.6191
282	3.76141	38.3934	290.892	555.966	300.366	5.13685	6.0469	31.014	44.6835	0
283	17.8222	70.1671	775.483	1467.66	587.065	14.6036	37.2467	63.6783	96.7855	189.989
284	30.4001	132.985	2098.41	4029.77	1247.51	4.61295	157.475	266.905	246.49	600.132
285	48.0224	245.087	3754.67	6709.38	1821.53	52.4663	247.045	338.766	396.619	1251.38
286	100.345	452.261	6889.41	12857.4	4568.02	53.9848	403.29	668.586	900.483	1620.75
287	147.837	1033.47	14138	25600.4	7913.7	63.3401	883.086	1294.65	1576.66	3553.66
288	268.63	1578.95	22184.5	40421.9	12356.6	124.808	1480.32	2186.39	2782.29	5215.58
289	307.205	2150.97	28936.8	56046.2	16825.9	159.137	1886.06	2873.28	3507.86	7575.49
290	200.385	1595.97	21940.2	40598.1	12191.1	159.346	1488.37	2351.12	2959.43	6129.01
291	158.52	940.596	13411.6	25001.1	7351.68	99.9166	964.466	1494.72	1781.73	4722.92
292	117.743	580.311	7484.77	14395.1	4160.54	61.1036	514.858	875.366	1037.06	2635.85
293	56.8297	304.951	3772.92	7367.88	2132.91	52.7752	317.933	490.445	582.519	1171.24
294	24.0732	165.94	2157.44	3997.2	1168.7	23.9098	130.174	267.661	378.825	583.237
295	37.9401	89.1315	1107.02	1947.17	504.948	8.63561	83.0182	112.966	162.755	449.387
296	8.11925	48.8368	546.834	889.351	314.049	0	31	71.1298	98.1746	144.255
297	7.79804	28.4271	347.924	576.305	165.407	5.32478	23.5054	42.8648	38.0471	173.185
298	5.61748	10.9216	167.089	276.769	84.1089	0	9.03073	27.0187	23.833	66.5371
299	1.79939	6.55953	88.6938	123.483	62.8642	2.45738	7.23181	14.8365	12.2147	0
300	0	0	41.1081	136.792	17.2441	2.35926	4.16584	11.8701	7.32939	0
301	0	1.20907	25.368	35.0166	8.27664	0	2.66598	4.55785	8.44294	58.9276
302	0	1.1608	12.1776	8.40464	15.8924	0	0	4.37588	2.70196	0
303	1.52919	2.22982	7.79745	8.07236	7.63205	0	2.45835	1.05072	7.7854	0
304	0	2.14194	12.4836	100.805	7.33129	2.00607	2.36147	3.02794	2.49286	0
305	0	4.1133	25.1717	29.7818	14.0787	0	2.26743	0	4.78719	25.0592
306	0	5.93651	43.8254	35.8189	47.4112	0	3.27247	3.72982	4.60607	96.4443
307	2.61889	17.1845	93.4772	165.896	84.9591	0	9.47286	7.19784	23.3332	69.7946
308	6.31713	35.9246	249.102	360.149	182.864	3.45085	12.1866	12.1535	24.6573	22.4473
309	3.66207	31.1495	279.06	412.406	213.233	3.33413	15.6992	7.54873	23.8233	21.688
310	3.5444	18.0892	231.939	299.366	259.45	1.6135	10.4464	12.9887	33.0829	62.9734
311	1.14276	19.1628	148.588	217.167	142.585	4.68189	2.75566	12.5632	14.545	60.91
312	0	6.4523	56.4077	75.9153	33.1267	0	7.11359	6.84093	15.0188	19.6545
313	5.36403	5.47516	41.9391	50.9686	42.8342	0	0	2.2114	9.1031	0
314	1.0423	3.03969	20.3732	55.0213	5.20201	0	2.51342	5.72937	9.72864	0
315	1.0143	2.95805	12.93	10.7087	10.1246	0	0.8153	2.09081	4.30334	36.0422
316	0	4.31427	13.4103	26.0308	4.92219	0	0	2.71059	2.51054	17.5223
317	0	3.49173	18.7224	25.2815	4.7805	0	0	0.65814	4.06379	17.018
318	0.93152	4.07493	13.458	29.504	9.29824	0	1.49752	2.56022	7.90422	16.5503
319	0.9066	1.32198	8.47519	4.78582	13.5743	0	0.72873	2.49174	3.84641	32.2152
320	0.88067	2.56832	9.72958	18.5956	8.79065	1.2027	0.70789	1.21023	3.73636	0
321	0	1.24759	10.9068	18.0661	4.27016	0	1.37546	1.17576	4.35596	0
322	0	0.60733	7.07927	8.79463	12.4724	0	0.66958	5.72366	7.06833	0
323	0	4.13822	11.7146	12.841	8.09372	0	1.95529	3.34284	3.44014	0
324	0	4.02198	24.1106	20.8005	19.6659	0	1.26691	3.79043	5.34962	28.0033
325	1.53181	6.14249	45.563	56.6032	11.4677	1.04597	3.69383	5.78885	12.9979	13.6078
326	0	3.26047	51.307	43.2796	14.8796	2.03577	1.19821	8.19403	14.5462	13.2424
327	0.72616	2.64716	31.4733	34.4996	3.6242	0	1.16739	8.98113	9.24256	12.9017
328	1.41528	6.70708	41.4956	48.5618	31.7859	2.89921	1.13761	4.86226	6.60501	0
329	0.68841	4.01527	21.0615	25.4381	24.0506	0	1.1067	1.41904	7.59379	12.231
330	0.66868	3.90021	28.9822	17.6494	23.3614	0.9132	1.07499	5.97296	4.5392	11.8805
331	1.95047	1.89608	40.8875	58.3454	19.4693	0.8879	4.18081	11.1682	7.72351	11.5513
332	0	12.4622	107.602	187.145	69.5112	0.86457	6.61527	12.1797	14.5039	33.7433
333	4.93522	21.1394	242.738	293.088	123.156	0.84249	19.339	30.9432	37.6892	87.684
334	7.20675	45.9753	587.453	833.783	320.717	13.1227	38.6189	66.0243	76.949	74.6913
335	25.6743	179.53	2481.44	3354.39	1138.68	25.5002	166.036	264.215	297.075	539.093
336	87.9617	518.43	6887	9361.62	3169.36	70.5261	497.21	759.975	911.069	1945.96
337	144.397	1001.95	12002.1	19085.4	5848.21	161.688	854.716	1369.64	1675.92	2939.02
338	140.181	899.39	11183.7	16829.1	5271.43	130.327	805.649	1312.54	1571.02	2854.6
339	180.544	1270.4	16403.2	24278.2	7787.53	211.443	1150.86	1841.33	2175.49	3991.01
340	289.033	1925.98	24553.4	37020	11604	312.432	1794.17	2744.22	3332.16	6287.51
341	398.587	2799.86	35650.6	53454.6	17005.9	455.425	2511.16	3995.39	4748.06	8988.97
342	534.868	3811.33	48646.4	74267.4	23024.2	633.854	3357.66	5474.74	6570.17	12842.8
343	703.612	4794.7	60020.2	92836.5	28348	782.79	4261.32	6786.92	8219.38	14650.3
344	766.792	5333.2	65044.8	102610	30523.9	864.684	4615.24	7824.52	9286.97	17946.5
345	740.795	5260.18	64753.6	101648	30268.5	884.072	4770.15	8146.58	9752.07	17583.5
346	735.541	5039.22	62458.3	98717.1	29023.1	850.933	4602.54	7919.79	9329.27	16823.3
347	618.495	4289.32	52122	83279.6	24475.7	729.4	3739.08	6757.4	8033.86	13874.2
348	456.154	3240.85	40502.2	63807.8	19030.6	540.047	3007.47	5308.83	6377.15	10978.3
349	366.846	2476.76	30708.8	48383.1	14073.4	415.551	2200.61	4000.07	4765.39	8423.27
350	275.95	1803.77	22475.3	35025.7	10098.5	281.423	1623.21	2947.51	3420.65	6624.08
351	196.689	1222.62	15646.9	24418.4	7231.94	208.388	1103.25	2104.16	2447.49	4326.62
352	129.731	826.356	10667	16762.1	4990.15	152.534	778.695	1422.01	1609.85	2673.17
353	87.2533	572.261	7340.07	11602.3	3596.41	125.323	567.729	1025.4	1187.47	1924.42
354	61.6405	448.603	5491.94	8635.51	2803.78	115.937	474.702	816.133	924.244	1442.73
355	60.5079	415.001	5023.07	8073.28	3095.84	143.001	541.993	882.297	948.152	1853.97
356	93.5324	611.922	6597.21	11722.2	4865.14	246.727	859.304	1411.43	1468.71	2559.03
357	181.613	1059.54	12235.2	21670.5	9419.74	510.357	1623.21	2748.93	2802.33	4734.59
358	356.907	1927.34	21928	38721	17896.8	1014.2	2872.98	4814.37	4927.09	8267.9
359	394.186	2249.69	25917.6	45970.3	21398.7	1171.17	3295.29	5550.77	5696.51	9697.62
360	393.648	2201.65	24965.9	44540.8	20103.5	1166.31	3392.99	5670.61	5839.42	9847.51
361	504.228	2890.36	33234	59659.9	27273.1	1510.72	4226.04	7111.24	7234.13	11841.5
362	554.126	3044.5	35410.4	62881.3	29624.2	1675.26	4662.15	7913.37	8111.04	13801.6
363	474.198	2564.55	30400.5	53242	25044.7	1369.22	4051.39	6838.64	7128.93	11640.8
364	316.569	1732.97	20424.4	35775.5	17131.1	896.542	2734.76	4476.11	4693.83	7681.82
365	199.454	1068.48	12685.9	22030	10189.3	577.73	1635.14	2787.1	2849.39	4846.12
366	119.74	710.44	8136.53	14213.3	6892.77	369.675	1072	1806.54	1921.04	3028.52
367	79.8477	457.777	5104.14	8965.12	4427.76	255.916	663.373	1139.59	1185.81	2031.14
368	52.7525	277.469	3109.63	5335.35	2425.97	135.377	393.275	689.684	725.295	1189.59
369	28.0488	156.296	1797.76	3064.04	1517.02	83.2557	224.998	405.511	399.505	625.471
370	16.3721	100.432	1096.55	1840.27	764.99	38.1643	137.499	224.794	226.587	441.339
371	12.0075	48.8623	638.14	1059.87	475.247	23.2628	81.4786	141.409	142.643	208.376
372	6.62491	44.6786	479.97	794.153	307.223	17.7179	48.592	93.127	101.889	132.418
373	7.05432	41.739	426.342	663.135	246.452	10.7455	41.0007	76.0619	75.5133	96.4108
374	9.0822	41.0934	425.197	617.626	201.312	6.20165	34.9987	69.5628	74.1188	185.093
375	7.10527	46.2393	543.454	826.557	265.307	11.8598	39.7673	70.7	80.6106	98.1861
376	11.9051	54.1545	675.452	1023.28	289.336	14.8447	54.712	91.048	97.5048	119.553
377	16.8222	82.3226	840.662	1196.13	384.171	13.5753	51.014	105.954	120.681	190.196
378	17.1363	89.2941	992.013	1395.48	447.753	22.3701	72.5177	125.537	143.697	268.642
379	17.7582	107.772	1113.81	1692.65	470.609	22.5439	87.6552	146.937	159.173	297.734
380	18.8551	96.0477	1166.37	1726.11	523.763	15.5854	83.9554	145.408	181.464	321.774
381	23.5013	81.9238	968.663	1471.91	405.637	15.0445	70.8393	118.755	141.253	226.171
382	17.8447	77.5341	802.731	1181.31	377.908	14.1609	58.3438	114.659	121.748	201.367
383	21.6854	64.458	651.706	995.041	305.66	20.1773	46.3546	87.109	110.404	139.718
384	13.4099	51.1144	507.635	709.127	241.878	8.35351	41.2247	71.9341	82.2459	104.497
385	5.57894	39.6583	389.967	623.366	157.783	9.20629	32.5118	62.7709	68.2472	144.551
386	4.60154	30.0264	317.54	419.017	137.795	8.48366	18.3088	45.3713	50.9544	81.7555
387	4.31423	24.1702	231.95	335.62	118.992	8.0625	16.609	33.3879	39.4977	36.3083
388	4.48216	18.4635	188.362	281.562	96.1912	7.03933	12.7899	34.801	30.2359	27.8721
389	3.76309	17.7527	180.783	203.322	83.9631	5.44144	13.3447	29.6589	27.9866	31.4629
390	3.05769	15.2867	157.77	185.623	77.3934	5.36889	8.07561	24.0111	24.0923	46.5652
391	0.86367	16.5293	172.853	159.571	70.0454	2.0641	8.33066	20.0284	25.8329	42.1981
392	2.78096	15.7525	167.801	177.293	81.1419	2.33716	6.36217	23.2239	23.4158	7.60144
393	2.11453	18.5001	152.388	159.621	73.8741	3.46531	6.62874	20.1955	22.9664	26.2982
394	1.87863	17.8058	160.542	163.08	62.5072	5.13119	5.20131	23.952	21.6086	11.1259
395	0.82485	17.1394	143.878	176.347	68.9552	3.66102	5.63564	19.1281	18.3726	32.9738
396	2.03933	12.9355	128.424	96.888	49.8728	2.50655	5.08161	17.6557	14.5357	43.4794
397	1.01151	10.4721	98.8566	75.822	44.4253	1.93394	3.41483	13.7613	14.591	14.3771
398	0.80249	9.06882	78.0885	66.7208	25.0323	4.38377	4.03156	15.4392	11.0653	0
399	1.98665	7.82156	76.3134	57.6798	16.8559	4.34099	3.51315	15.6981	9.77729	3.52969
400	3.34999	8.33297	63.6382	41.6096	24.5875	4.03675	3.48473	12.3214	6.85561	7.00226
401	3.90248	9.67381	61.3554	36.0511	28.2416	2.66476	4.54842	10.1894	9.60301	10.4003
402	2.50647	9.98055	54.5636	34.6048	15.3964	3.94963	1.3948	11.6581	7.68926	17.1278
403	0.76379	9.32751	52.9019	31.2474	18.107	2.08617	2.91621	11.1521	7.45314	3.39256
404	2.2751	9.67597	49.1427	29.0239	13.2473	4.66056	3.0479	12.5059	10.1351	3.36847
405	5.09493	11.6942	55.4868	36.8566	17.894	7.73111	3.03358	8.94641	8.16606	0
406	5.26632	13.1643	55.4649	32.7644	23.4676	6.9352	3.32601	13.9572	8.61809	10.025
407	7.4926	15.0225	52.3731	23.7314	21.5021	5.88365	3.31243	12.6132	10.8081	9.98408
408	12.2964	22.1411	53.6751	35.4059	27.8955	11.7041	7.03855	13.0575	8.69489	6.6203
409	9.06118	20.628	56.5759	20.4997	30.4567	7.32374	5.79702	14.485	8.00253	16.4276
410	9.71902	15.6796	52.3698	20.7404	13.4168	8.75453	4.98652	12.0773	8.59783	0
411	6.9668	15.8357	50.5001	25.96	27.612	8.95469	4.61173	11.545	9.38893	10.9217
412	9.54433	18.8031	55.9155	32.1594	24.3242	4.43725	7.6718	11.8602	8.44329	10.8239
413	6.83989	17.6007	57.4447	27.611	27.109	8.2421	4.85114	9.67596	8.02299	10.7227
414	4.38545	10.3187	53.8714	19.9933	14.9232	6.26131	4.3262	9.99861	6.93495	0
415	1.97553	8.93001	56.4108	22.9427	13.8035	4.58647	1.42915	10.452	7.8786	10.5297
416	2.54654	6.14121	48.2776	20.6813	20.5309	4.01278	2.99167	11.7099	9.97303	20.882
417	1.36263	8.94127	59.0594	28.7725	26.2316	4.25351	2.50353	12.3054	7.92849	17.2928
418	0.96719	8.60295	72.0036	42.8873	29.9283	2.37755	3.4207	13.8229	9.51999	6.8736
419	2.11294	11.3438	100.558	90.2451	33.5538	3.41023	4.63199	16.366	14.1802	17.0639
420	2.67156	16.4171	131.684	120.881	61.9057	4.6909	4.60162	17.4387	14.411	40.6848
421	2.46244	14.7769	132.484	123.989	57.6676	3.88025	5.78572	18.4815	17.1979	10.0962
422	2.82255	14.1308	137.847	111.252	63.8616	4.11166	6.3526	19.9112	20.7569	23.4025
423	2.62398	15.9881	152.913	159.294	74.8347	7.67893	6.62884	18.5448	19.5617	33.3002
424	1.68193	16.759	134.679	111.476	58.7606	3.57306	5.70822	18.3623	19.9804	23.2422
425	3.16588	9.91166	104.613	96.341	39.0369	3.05192	3.14353	17.4025	14.0638	16.5436
426	1.29631	6.75085	77.9033	45.946	24.0306	3.54067	2.38167	15.142	10.9996	6.58044
427	1.47457	6.5849	73.4663	40.8662	20.2385	2.2655	3.11133	11.525	9.69695	0
428	1.47331	6.57929	63.5435	43.7479	15.6255	4.52714	3.25671	13.9195	10.3138	0
429	0.3679	6.83978	61.1239	40.7833	12.8529	4.27061	2.21788	10.2378	8.11644	6.53639
430	1.10122	5.21873	64.4188	41.6611	21.0683	4.01041	1.47528	13.3676	9.3442	9.78268
431	1.10044	5.08129	59.3852	35.8223	19.2226	2.50472	2.94846	12.0979	9.49317	6.51714
432	0.36662	6.68245	63.7165	42.5775	13.7233	3.00411	2.06285	12.7214	8.86607	6.51377
433	1.27901	8.52578	79.193	47.262	18.2384	4.74107	3.08424	15.4421	9.61251	6.49263
434	1.45719	8.89774	99.0712	69.2308	38.1818	2.98507	4.5388	19.1489	10.6646	9.70874
435	1.64513	12.1276	127.849	119.651	40.1411	4.24377	4.40788	22.2308	16.286	12.9906
436	2.9464	14.6344	169.489	196.364	68.0117	3.01786	8.58523	22.9021	24.5324	32.7179
437	3.34502	19.3749	247.477	356.1	110.371	5.07578	13.8919	33.4544	35.9526	66.0345
438	5.47201	34.6678	431.842	567.757	162.92	8.76141	27.149	54.0643	56.9989	83.8113
439	7.68272	45.2309	580.929	800.979	247.317	12.5905	38.5964	79.183	80.1841	136.499
440	10.7272	70.9581	908.166	1197.41	426.361	17.0471	58.1634	119.808	114.855	239.104
441	17.2112	105.003	1360.8	1898.57	615.121	27.8276	96.2055	182.963	197.913	312.822
442	22.879	150.565	1927.13	2812.78	906.484	44.6751	142.121	274.003	283.71	449.279
443	28.8874	199.341	2705.32	4059.3	1370.67	62.2321	211.432	391.664	416.357	730.105
444	47.1776	293.196	3759.18	5845.45	1988.55	86.6558	299.565	567.071	601.175	922.391
445	62.8763	397.197	4995.39	7764.15	2794.06	133.51	428.67	759.854	826.167	1369.5
446	76.3583	533.892	6599.64	10329.4	3760.3	171.875	593.371	1064.3	1145.62	2130.82
447	128.181	773.138	9617.72	15455.9	5655.46	288.066	983.01	1746.54	1799.61	2887.47
448	240.448	1321.69	16164.5	25805.1	10408.3	579.931	1939.64	3333.05	3507.1	6118.18
449	446.89	2579.06	30256.2	49785	21101	1247.11	4110.24	6980.81	7148.47	12658.6
450	991.717	5470.52	62841.1	108359	47918.4	2889.44	8036.38	13993.2	14147.8	24435.3
451	896.101	5199.71	62046.5	105671	46746.7	2805.1	7792.19	14047.9	14242.1	23518.6
452	783.405	4416.51	54186.8	91286.2	40610.2	2409.8	6550.51	11811.8	12003.9	20173.6
453	567.203	3374.59	41440.3	69094.6	29557.9	1703.68	5036.09	9333.1	9476.45	15719
454	398.477	2411.03	30267.1	48886	20778.3	1141.92	3503.48	6317.79	6617.7	10608.2
455	325.056	1904	23176.8	38195.8	14910.7	814.966	2568.9	4722.9	5025.74	8687.45
456	247.361	1455.7	18169.6	28938.9	12016.9	627.205	1858.35	3261.95	3528.8	5876.07
457	168.442	1041.27	13265.4	21129.1	7914.3	365.083	1295.68	2305.83	2546.93	4440.67
458	137.344	851.453	10823.3	17046.7	6407.4	328.101	1011.59	1808.01	1977.5	3428.06
459	111.973	729.196	8679.95	13482.2	4896.32	236.813	815.986	1426.1	1582.09	2785.19
460	106.157	598.232	6848	10933.4	3901.95	174.471	624.986	1100.84	1224.43	2103.3
461	86.1123	529.382	5470.28	8303.97	3031.66	131.404	474.937	871	949.383	1608.97
462	83.6097	509.741	4478.53	6639.49	2233.54	98.8494	375.516	648.884	740.929	1239.69
463	115.178	579.408	3697.08	5387	1714.6	101.603	299.488	535.116	588.586	1116.84
464	159.29	791.335	3484.89	4886.62	1483.47	101.211	257.347	442.957	540.146	860.265
465	254.545	1219.39	3734.88	4753.2	1324.28	149.824	265.182	421.944	556.376	808.958
466	405.544	1912.37	4540.1	5244.98	1392.5	193.312	288.993	452.142	656.801	872.95
467	606.332	2900.76	5769.84	6339.95	1609.03	282.471	367.482	535.115	797.281	948.908
468	861.754	3935.14	7582.34	7821.9	2048.06	390.441	469.102	631.753	1039.52	1145.21
469	1191.64	5350.68	9895.7	10073.3	2528.78	530.428	609.975	811.757	1293.4	1398.65
470	1678.14	7365.04	13545.4	13396.7	3353.64	680.753	840.665	1117.61	1702.51	1919.06
471	2229.88	9776.22	17315.8	16902.2	4122.29	918.052	1064.46	1351.85	2229.25	2403.07
472	2666.33	11840.3	20380.3	19966.7	4955.47	1116.53	1282.62	1628.41	2679.56	2981.74
473	3044.21	13224.3	23804.9	22947.9	5795.63	1283.79	1394.24	1797.91	2921.08	3208.31
474	3386.08	14772.4	26460.1	26038.9	6540.02	1433.8	1562.83	1983.98	3225.52	3265.8
475	3377.67	14972.8	26523.7	26176.3	6493.2	1492.35	1597.26	2009.19	3310.03	3655.32
476	3445.2	15022.8	26062.5	25844.5	6326.86	1468.67	1623.6	2040.43	3362.72	3601.45
477	3432.59	15421.6	26567.4	26115.7	6550.2	1437.26	1641.71	2036.16	3412.97	3706.61
478	3516.73	15551.3	27212.8	27159.5	6677.07	1515.96	1662.82	2088.37	3427.39	3771.07
479	3358.39	14970.1	25420.1	25633.6	6036.44	1382.87	1608.56	2017.55	3329.56	3435.88
480	2884.21	13333	21933.7	22048.4	5312.21	1178.13	1426.08	1775.97	2984.75	3141.35
481	2400.8	10840	17819.2	18045.9	4203.08	953.804	1150.6	1449.93	2460.27	2630.56
482	1810.88	7924.57	13095.2	13224.7	3022.49	729.02	822.508	1070.16	1808	1983.06
483	1187.54	5357.78	8996.63	8834.06	2135.94	494.753	579.54	741.743	1243.38	1339.35
484	830.433	3635.77	6163.23	6167.63	1486.31	330.734	397.151	513.948	854.513	921.261
485	566.185	2571.16	4347.84	4397.78	1062.91	244.463	283.596	357.321	591.802	592.773
486	400.757	1854.75	3162.88	3243.82	786.02	175.027	215.077	274.535	435.849	538.925
487	290.119	1328.55	2337.82	2307.89	566.898	128.12	157.142	198.373	319.617	430.142
488	207.644	925.93	1756.55	1870.04	515.129	90.2781	112.629	163.155	247.598	356.671
489	154.415	663.442	1527.25	1652.88	460.163	66.579	96.574	136.795	215.838	239.195
490	114.918	546.098	1927.79	2410.29	679.037	66.9799	122.888	198.531	258.232	353.66
491	104.262	481.382	2901.73	4250.47	1228.26	65.9775	189.518	352.096	450.581	715.29
492	65.59	374.847	2297.74	3358.3	1069.08	53.2911	165.005	317.041	385.888	601.107
493	52.3851	258.07	1711.95	2575.83	766.64	42.1834	112.566	216.539	256.962	474.633
494	34.4433	169.812	1132.84	1656.34	526.192	24.0927	82.8884	161.912	182.307	287.32
495	24.0924	120.8	819.172	1145.74	354.4	12.9878	56.2283	107.166	128.039	266.592
496	16.7863	105.035	743.445	1061.1	336.176	16.2503	56.0213	102.638	120.801	211.412
497	16.6693	92.5521	738.646	1055.94	315.714	20.4299	45.0065	101.467	111.342	186.051
498	13.7718	74.9921	786.72	1085.94	325.411	15.869	52.7547	105.421	119.597	279.092
499	12.3488	76.6073	831.099	1189.39	368.71	15.0892	52.4166	100.778	115.262	177.061
500	17.0169	78.5759	878.085	1291.01	412.671	17.2806	57.3435	115.725	133.842	236.444
501	12.0911	81.4224	949.462	1450.61	418.03	18.9143	61.1407	128.093	142.703	253.881
502	15.7177	88.2869	1023.84	1562.44	455.207	24.7909	69.2202	138.116	158.166	267.457
503	17.5949	96.1301	1170.12	1816.47	538.004	24.3331	75.0112	153.339	156.291	340.308
504	17.9292	108.66	1384.1	2131.89	620.789	26.0158	92.4146	178.014	179.71	354.385
505	18.0401	139.912	1668.62	2564.09	784.442	26.4846	114.012	204.526	234.206	392.634
506	22.2369	154.185	1938.39	2978.95	944.484	40.2845	131.503	235.736	279.373	451.524
507	29.7054	181.425	2128.15	3407.6	1038.94	45.2487	150.244	276.959	318.177	535.894
508	25.0928	181.269	2312.68	3569.15	1128.27	43.7002	177.272	310.663	334.617	666.69
509	28.9811	201.154	2472.79	3812.42	1284.42	57.9431	197.357	357.003	407.036	692.034
510	39.2008	206.529	2658.82	4306.22	1385.84	67.5566	208.565	397.615	411.433	804.269
511	29.6076	226.486	2910.79	4680.14	1567.99	69.316	218.156	409.941	461.187	713.91
512	34.3336	205.09	2677.16	4126.07	1478.39	62.0868	202.89	395.189	405.252	799.317
513	29.0974	193.886	2358.71	3687.68	1136.78	49.1833	183.275	344.471	384.315	631.386
514	23.7788	162.51	2054.51	3210.39	1003.37	45.5949	144.414	295.911	331.393	537.699
515	21.2797	139.456	1751.31	2758.52	855.674	31.3727	127.119	248.066	270.642	442.52
516	19.9819	127.208	1537.66	2350.18	730.933	34.9429	104.792	217.332	222.28	385.325
517	18.4262	110.34	1314.35	2077.67	691.565	20.4668	96.7659	175.732	203.883	405.949
518	16.5741	87.1126	1160.89	1786.41	559.286	23.6483	74.9634	157.906	161.627	294.473
519	13.1962	85.138	1042.55	1602.2	515.705	18.3617	70.8481	136.008	155.496	234.457
520	13.0386	72.3938	905.004	1320.99	449.265	16.4368	67.7204	127.837	134.679	245.022
521	16.6756	71.842	771.71	1176.37	399.738	23.1184	62.3486	108.677	115.985	224.45
522	11.465	66.8715	680.527	1003.32	302.634	21.2245	50.5836	91.5564	97.0679	176.539
523	10.5352	39.5293	539.6	832.849	289.833	14.7386	42.7544	78.7444	78.7108	159.787
524	8.02831	40.0291	466.153	721.831	235.241	10.964	36.2212	61.3914	65.266	128.835
525	8.34644	33.2787	403.425	647.125	188.755	11.7547	31.4481	54.4817	59.7562	74.1455
526	7.09146	33.128	328.34	521.313	158.612	7.53247	27.4452	40.605	51.4816	69.9966
527	7.1396	27.3764	259.332	383.868	149.131	9.38923	24.6558	36.7018	40.3879	61.0756
528	6.9233	28.3446	230.144	342.98	115.621	9.0913	15.6248	32.2016	34.344	80.4271
529	6.7107	21.9191	196.869	263.56	124.592	9.53119	12.9459	33.9368	22.777	85.8448
530	5.4113	18.5429	159.807	242.806	91.8248	8.86807	10.6566	21.0075	22.04	14.4214
531	3.54443	15.3063	141.343	188.544	74.8421	9.68106	15.1218	18.7339	20.1275	24.2207
532	4.94758	14.2284	121.001	136.391	52.1295	6.38139	7.9538	15.6756	17.4924	34.1847
533	2.77322	9.30079	93.094	152.25	48.4432	3.78731	8.02488	17.7212	13.8837	39.4175
534	2.7974	10.6056	82.2566	87.1256	47.4694	3.05627	5.84629	13.4548	8.3079	9.94029
535	2.81816	7.80775	64.9044	90.7473	33.7564	3.84868	4.75703	9.10099	12.913	25.0351
536	3.4074	5.38261	54.7782	88.4369	38.2636	5.81674	4.10834	10.3406	7.22822	10.0899
537	1.71723	4.59067	47.673	71.009	28.5684	5.86292	5.52127	10.4226	7.52846	15.255
538	2.88561	6.31156	44.6323	57.8843	25.9233	5.12304	6.72648	8.92229	7.10075	15.3806
539	10.7662	15.0625	49.4575	81.4099	39.2108	14.7031	14.7351	10.9964	8.39478	10.3397
540	23.4635	33.1445	65.5539	100.636	143.453	34.8472	28.5259	21.3616	12.1946	10.4219
541	16.5499	25.8563	63.0409	135.727	116.524	37.9387	28.9814	23.7586	9.02774	0
542	12.509	33.2233	47.8382	108.483	98.1064	34.9799	20.5885	22.7155	8.3398	10.5832
543	16.5186	21.0212	45.4328	90.3698	103.428	30.352	23.1757	20.2237	7.39053	10.6722
544	9.08413	17.4408	38.6005	65.5368	57.4282	17.7818	11.4396	12.0675	6.42348	5.37992
545	8.54298	15.1265	30.8559	53.1501	45.6827	17.0837	12.9981	13.2074	5.95453	10.8416
546	9.22782	15.4741	33.4601	43.841	55.2662	15.9627	16.071	11.4129	5.48107	10.93
547	14.8981	19.2347	39.0384	65.5374	74.3552	23.7369	19.9587	14.7152	8.42768	5.51447
548	9.3894	10.0403	28.1944	28.0869	56.2339	12.3954	10.5662	10.7526	5.31147	5.56071
549	7.25607	11.9606	21.7169	58.2882	45.6616	15.9412	12.4257	11.9223	5.35392	5.60515
550	11.1355	15.7735	30.8238	43.6671	63.5157	21.7249	14.577	14.8654	7.01912	11.3054
551	15.7174	29.4667	37.0734	50.7977	75.2421	28.0356	18.8217	14.9871	5.44354	0
552	14.5595	25.7122	25.5716	29.035	61.3618	25.1858	13.0034	14.8948	6.86345	0
553	14.7045	23.1094	30.2695	31.0492	40.7717	12.0489	7.35442	8.75647	3.88182	5.80568
554	14.8358	15.3835	30.8199	26.1053	42.7811	18.9101	7.68508	8.60812	3.63672	11.715
555	14.9452	18.8869	27.0957	22.7914	33.1512	12.2461	8.0087	6.16139	4.79078	17.7021
556	16.0756	24.4176	29.885	17.6792	36.7728	15.0933	10.4988	8.9746	6.25195	0
557	19.9476	29.087	35.3414	46.4035	64.1213	24.0098	10.327	7.89848	6.31146	0
558	14.3311	22.8874	32.478	18.0123	37.4656	19.5716	4.11409	8.44032	2.6058	0
559	7.56886	14.7992	25.1447	23.6097	25.756	12.6858	4.97774	6.38259	2.91928	36.6752
560	7.97246	12.1306	19.4423	25.6172	15.5699	9.94099	5.0152	4.76343	3.5295	6.15854
561	1.39803	7.38978	20.1978	11.07	8.7218	5.72775	1.96655	3.60224	0.8897	0
562	1.76508	4.6328	18.0005	7.45405	12.3331	5.30313	4.25634	3.15328	1.79727	6.27202
563	4.99122	1.81951	15.7551	1.88199	7.11735	5.35572	1.71942	4.16441	1.81509	0
564	0.35947	3.9313	16.8024	3.79522	5.38231	3.92739	0.86684	4.44596	3.96533	0
565	1.08715	5.01993	9.855	0	7.23447	4.94895	0.58257	2.48996	1.84496	0
566	0.73096	3.99701	17.7044	7.7173	7.29636	4.49216	0.88133	5.02252	1.24049	0
567	0.7377	2.42032	15.6734	7.78846	9.20454	3.52612	0.88946	2.78786	2.81685	13.1068
568	0	2.4442	14.8783	7.8653	3.71814	4.06961	1.79647	3.07131	0.94821	6.61805
569	0	3.56345	15.9757	5.95402	1.87642	2.05379	0	4.13329	1.5951	0
570	0	2.48917	15.4745	2.00251	3.78656	2.07224	1.5246	2.86717	1.93132	0
571	0.38277	3.62791	15.2888	8.0823	0	0.52274	0.92302	4.20806	0	13.6013
572	0.77241	2.81575	15.4261	10.1936	3.85502	1.58229	0	2.91901	1.63853	0
573	0.77938	3.12529	13.2471	4.11423	3.88982	1.59657	0.93971	2.94536	2.31465	0
574	0	1.43342	15.3718	6.22713	3.92498	0.537	0.9482	2.7018	1.00096	6.98621
575	0	2.89325	18.2113	6.28447	3.96112	2.70972	0.31898	2.72668	1.01018	0
576	1.6015	2.33525	12.9297	4.22703	1.99823	2.18712	0.32182	3.57631	1.35892	14.2269
577	0.40416	2.35736	12.3652	4.26705	12.1029	1.65587	0	4.44328	1.71473	7.18079
578	0.40808	2.38021	16.2999	4.3084	2.0367	5.01575	0.65604	3.36476	2.07762	0
579	0.82352	3.60248	12.2476	4.34722	0	3.37396	0	2.26338	1.04817	14.6314
580	0.41556	3.33277	14.1265	6.58106	8.29613	4.54017	0.33403	1.99875	2.11571	0
581	0.83913	2.14129	15.3324	2.21483	4.18803	1.14598	0.6745	3.17117	1.06805	7.45443
582	0.84732	2.47108	17.2823	11.1822	4.22891	2.89291	0.68108	2.03771	2.15694	7.52719
583	1.28284	4.05297	14.1729	11.2866	4.26837	3.50389	1.03116	2.64436	2.53991	7.59743
584	0.86341	1.88849	16.1428	6.83668	8.61837	1.17913	0.34701	4.74603	3.66314	7.67007
585	1.30734	3.1772	21.1097	11.5021	13.0496	0	1.05085	2.39543	1.84887	0
586	0	1.92415	17.9428	23.2193	4.39056	1.2014	2.47491	2.41783	4.10555	0
587	1.33271	3.56275	23.0295	21.1055	13.3029	1.82005	0.71416	2.74715	2.2617	7.89276
588	0.44829	4.24897	20.5729	23.6647	8.94957	2.44889	0.72068	3.69632	3.42352	7.96483
589	0.45234	2.96817	28.8317	19.1028	15.8033	3.08877	1.45439	4.04053	0.38383	8.03679
590	0.45648	5.32504	26.38	40.965	6.83481	0	0.36692	2.50923	2.32405	8.11035
591	0.46066	6.38134	25.0554	38.9081	18.3929	3.77466	0.37028	3.79828	1.56354	0
592	1.39621	3.73249	28.4775	17.1975	16.2595	0.63559	0.74819	2.23848	2.76436	0
593	0.47033	3.772	31.1772	42.2075	14.0842	3.85389	0.37805	2.58534	3.5918	0
594	0.47481	4.50033	24.2111	20.0517	33.1765	0.64844	1.52663	4.24123	3.62605	0
595	0.47883	4.1893	29.2991	25.2768	14.3388	1.96178	1.15466	5.26415	3.25043	8.50739
596	0.4833	3.52363	30.8045	22.9612	9.64835	0.66002	1.16543	3.32077	4.10092	8.58672
597	0.97738	1.78148	21.5962	12.8986	7.31704	0	1.17844	4.02941	4.1467	0
598	0	2.52122	33.1668	15.6468	7.39668	1.34931	0.79418	1.69719	2.5151	26.3312
599	1.99398	1.81722	29.6551	18.4204	14.9277	0.68078	0.40069	4.79529	2.96092	17.7135
600	1.50871	4.3999	23.9338	15.9285	10.0398	0.6868	0.40424	1.72775	2.13365	0
601	0.50771	3.70161	18.9848	26.8011	17.7374	0	0.8162	2.7908	4.73886	0
602	0.51273	2.99056	28.7586	18.9462	15.3538	0.70021	2.88492	2.81838	3.48051	9.10958
603	2.07273	3.02239	14.9728	46.5019	18.1034	0	0.83304	2.13629	3.07786	18.4131
604	0.52381	3.05518	20.9222	13.8254	7.8428	2.14604	1.26312	4.67885	2.22233	0
605	3.70495	2.31533	17.5424	25.1458	21.1327	0.72282	0	3.63672	2.69466	0
606	0.53483	3.50944	14.5448	19.7631	2.6693	0.7304	2.14951	2.9399	1.36147	0
607	0	2.36409	16.9933	11.4113	10.7888	1.47609	0.4344	1.11399	0.45857	0
608	1.09228	1.19455	16.2448	8.649	8.17724	1.4917	0	1.12578	3.70735	9.70331
609	0.55193	1.60961	15.9478	11.6542	8.26388	0	0	1.89618	2.34165	0
610	2.2296	2.43835	14.6848	11.7697	2.78193	0	1.34412	2.29797	1.89188	0
611	0	2.4641	10.5316	2.97351	5.62264	0.76927	0	1.16112	0.47797	20.0159
612	1.70969	1.24651	12.1081	9.02521	2.84431	0.77829	0.45809	0.39158	1.45073	0
613	0.57656	0.84072	6.36982	6.08714	0	3.14956	0	1.9808	0.48923	0
614	0	1.27542	4.95557	6.15635	5.82055	0.79634	0.93742	1.20199	0.98958	0
615	0	0.42974	8.51563	3.11148	8.82529	1.60992	0	1.215	0.50015	10.4723
616	0	3.47593	6.0775	6.29177	8.92287	0.81386	0	2.86634	0.50568	0
617	1.20648	3.5185	7.68992	3.18441	9.03216	3.29531	1.45467	2.48695	1.02374	0
618	1.83299	1.3364	11.4236	9.67608	0	0.83442	0.49112	5.03786	0	21.7112
619	0.61833	3.60649	3.15289	3.26405	6.17202	0	0.49701	1.69943	2.09868	0
620	0	4.55664	11.1539	3.29918	0	0	0	1.28829	0	0
621	1.89595	5.52924	12.353	3.33615	6.30836	1.72617	0	3.90818	0.53626	0
622	1.27917	6.06206	11.4146	6.75256	0	0.87347	1.54231	0.87893	0.54271	11.3635
623	1.29486	5.19233	17.0567	6.83536	0	0.88418	0	0.88971	1.09873	0
624	2.62096	8.59904	17.8193	20.7535	3.27024	2.68453	0	3.15155	2.22397	11.6416
625	2.65344	12.0911	28.1877	24.5125	3.31077	1.81187	0.53321	2.73481	2.25153	23.5719
626	5.3748	9.30686	27.4065	21.2796	6.70628	1.83505	2.16015	4.61634	6.84103	23.8735
627	2.71876	18.3354	32.925	46.6437	16.9613	2.7847	1.09268	4.20318	2.88369	0
628	2.752	18.0579	48.5295	43.5821	6.86749	0	3.31811	3.78184	9.34063	0
629	4.18274	33.5452	52.7277	55.2001	6.95855	8.56837	2.24141	8.62199	10.056	0
630	9.17709	42.7186	91.1896	59.624	21.1394	6.74848	6.24175	7.76081	9.58407	0
631	12.8632	52.6228	103.244	82.9922	35.6661	7.8075	10.3395	14.7307	10.9148	38.09
632	17.3721	81.7996	159.324	149.02	50.5766	4.94263	8.14557	15.418	19.0402	38.5813
633	22.7465	104.319	210.771	213.037	36.6213	7.01452	9.43681	18.6544	27.3952	13.0367
634	31.2223	120.322	301.352	255.075	81.624	13.1979	17.9262	29.6257	39.7397	66.0388
635	56.4371	214.515	365.796	377.369	112.669	17.4702	24.1944	40.3295	58.1049	53.4782
636	70.1322	281.783	495.6	527.157	144.575	22.9033	42.8923	38.7603	65.9779	121.895
637	85.8164	403.024	689.885	714.208	189.07	34.8424	39.7721	52.5906	99.0586	82.4162
638	137.922	590.772	932.373	972.14	262.045	69.5635	71.179	81.8448	143.63	125.308
639	196.078	872.793	1505.8	1533.74	447.703	69.3839	96.3521	109.636	189.954	267.978
640	309.756	1233.6	2222.2	2178.79	517.999	120.864	126.756	197.357	294.242	428.839
641	397.212	1743.55	3066.54	2927.8	708.309	153.716	217.662	249.951	421.482	492.705
642	560.478	2387.32	4218.73	4420.56	1101.59	239.338	249.179	353.869	565.369	631.555
643	845.64	3510.44	6193.75	6233.68	1685.7	314.755	404.201	503.881	773.733	684.961
644	1112.12	4541.98	8534.31	8666.89	2278.75	466.782	475.667	641.461	1017.97	1268.92
645	1256.56	5359.73	10197.2	10452.8	2668.66	531.184	574.683	772.134	1223.56	1578.24
646	1528.05	6294.41	11689.7	11970.3	3115.12	644.668	657.694	878.752	1453.11	1692.92
647	1590.6	6610.06	12482.8	12506	3496.32	703.922	754.593	1001.64	1557.84	1604.98
648	1391.77	5783.9	10652	10518	2953.26	594.737	639.473	904.475	1371.44	1499.61
649	1112.17	4614.61	9000.03	9167.35	2675.27	463.126	564.225	754.784	1128.58	1392.91
650	971.769	3809.71	7327.29	8046.49	2332.62	404.455	509.584	749.109	1053.1	1233.24
651	796.393	3194.19	6491.96	7257.91	2338.9	337.313	461.992	716.921	943.52	1034.52
652	658.332	2608.98	4947.07	5436.66	1792.62	230.296	372.948	526.319	780.122	964.841
653	566.182	2266.14	3863.3	3957.85	1432.17	229.591	298.223	443.466	660.787	909.805
654	658.936	1890.94	3179.13	3840.76	1350.71	156.677	258.523	395.492	559.96	574.913
655	592.147	1517.2	2944.97	3483.09	1370.89	148.144	226.387	403.45	475.433	618.863
656	398.799	1110.77	2490.83	2920.63	1058.17	106.168	219.927	362.814	433.487	538.136
657	337.488	943.842	2225.63	3005.35	1080.25	103.667	220.978	362.991	432.6	637.888
658	335.894	824.428	2094.84	3039.66	1280.74	94.0235	226.392	352.644	383.268	593.076
659	326.688	760.948	1865.92	2575.61	1016.4	95.6033	209.734	352.01	351.007	584.196
660	290.17	725.905	1858.21	2602.29	1232.87	113.433	177.749	369.11	366.125	747.445
661	327.77	650.578	1862.3	2939.68	1247.42	95.8128	230.861	381.13	379.512	720.631
662	278.347	654.274	1770.36	3150.29	1222.5	118.601	237.162	385.57	387.346	692.355
663	290.845	613.874	1787.92	2473.25	1231.3	80.3671	226.506	362.36	387.952	583.097
664	267.268	535.866	1661.42	2371.71	1218.92	111.703	208.35	359.368	353.863	634.503
665	233.792	489.091	1330.9	2058.99	926.431	86.6396	149.206	276.883	322.99	438.338
666	209.917	400.546	1040.82	1564.03	628.606	70.4408	128.237	215.118	251.405	340.991
667	184.928	345.553	738.966	1170.16	452.312	51.8483	91.5506	175.873	166.27	217.591
668	157.272	297.581	573.875	803.858	336.398	57.9569	80.2642	135.507	114.386	155.236
669	144.818	244.512	482.576	710.826	361.387	58.9853	63.3084	97.7602	106.714	135.42
670	91.7873	167.773	409.801	450.409	238.729	63.5584	65.4661	102.152	88.8541	68.9064
671	73.2937	115.463	298.094	476.723	261.287	37.5357	68.3823	76.4404	76.6294	69.7611
672	44.7129	96.8396	236.935	472.066	216.595	57.4712	50.7396	83.1319	62.49	163.556
673	36.9222	71.1441	214.044	355.009	184.275	48.6228	44.5175	50.7392	59.3026	163.999
674	27.781	68.48	175.385	209.502	171.665	48.7796	51.0412	62.7195	50.5136	117.52
675	27.8621	52.2355	135.306	217.118	165.544	34.4266	63.9879	49.2282	63.045	117.863
676	23.935	35.8706	124.306	203.562	159.276	58.1107	52.373	60.3017	50.7739	23.6251
677	10.6633	24.295	108.746	161.833	73.1767	56.4298	53.57	53.1195	32.7994	47.3635
678	10.6993	30.2277	95.474	162.38	133.498	67.5794	64.5014	55.137	49.9329	0
679	8.05284	29.356	93.5301	191.294	73.6835	89.8132	77.6751	75.6201	69.4698	23.8458
680	12.3219	17.9674	66.3208	108.409	184.492	87.8778	77.0344	65.8504	58.0862	48.6495
681	2.75679	22.1093	72.6283	218.29	82.5534	111.064	90.8531	102.288	50.2934	0
682	6.9289	12.1242	67.1288	146.306	242.071	140.047	103.593	111.405	67.0251	49.2423
683	0	15.223	82.8074	213.093	208.417	180.593	137.622	105.208	115.751	98.9248
684	5.59351	14.2735	93.8839	147.636	251.25	213.889	196.704	196.011	134.082	99.3798
685	12.6545	17.4273	78.8655	304.317	392.98	309.154	279.159	247.325	171.804	124.907
686	1.4144	4.12486	128.616	313.589	536.494	347.689	347.892	310.991	252.034	125.648
687	8.53666	23.8584	139.051	533.254	624.883	621.775	478.04	471.204	342.865	126.392
688	10.0173	22.9536	182.424	619.446	892.772	828.635	686.716	613.566	443.212	355.953
689	4.31955	28.3438	234.941	706.869	1034.81	924.189	776.589	710.341	489.925	281.4
690	8.70982	32.8093	288.678	804.611	1231.65	1149.83	966.14	801.936	625.734	696.363
691	7.32642	36.3227	293.882	974.611	1477.25	1268.69	1056.49	911.162	698.757	468.606
692	19.2062	35.5459	301.335	1029.46	1585.32	1359.89	1159.04	959.302	653.136	577.477
693	7.45038	31.5053	331.779	1061.89	1822.02	1630	1258.82	1099.61	845.868	926.596
694	10.5244	53.7122	523.87	1404.79	2303.66	2032.74	1627.87	1396.7	1066.53	534.249
695	13.6423	55.2576	582.268	1672.36	2617.58	2428.23	1977.49	1598.74	1281.07	781.01
696	22.9506	58.0073	568.229	1502.29	2917.06	2488.63	2016.96	1708.37	1341.13	869.893
697	17.0106	59.7557	566.426	1820.41	2678.15	2422.35	1978.89	1744.72	1380.42	769.304
698	17.1964	50.1506	511.501	1543.22	2754.23	2280.15	1840.92	1696.11	1237.64	777.71
699	23.6935	78.3114	600.048	1717.69	2735.57	2265.03	1832.13	1614.98	1210.3	785.797
700	19.145	55.8334	511.159	1532.8	2500.26	2207.14	1681.24	1639.96	1068.12	850.374
701	6.45208	36.4568	519.54	1200.6	2262.17	1918.69	1539.01	1387.62	958.089	1031.71
702	26.1114	55.9223	474.325	1171.62	1840.76	1555.65	1296.04	1166.19	884.868	695.881
703	16.5176	44.5581	482.887	1447.42	1830.12	1502.34	1205.55	1100.89	833.935	528.243
704	45.1563	32.9227	449.14	1236.01	1644.37	1322.45	1072.78	898.643	781.942	326.86
705	8.46599	45.6759	437.443	983.195	1470.4	1197.8	981.284	855.108	627.852	300.83
706	5.14405	40.0047	396.363	986.619	1309.35	875.794	755.294	742.25	539.791	731.154
707	5.20999	25.3235	414.727	944.261	910.091	827.728	716.118	600.219	511.344	339.408
708	3.51634	35.8919	466.182	946.674	1044.21	672.304	627.474	552.081	489.331	281.137
709	7.11935	29.8459	477.977	1155.64	835.002	627.113	497.864	485.508	428.91	316.223
710	3.60602	32.8636	441.296	1104.07	1034.84	536.785	478.259	406.347	307.512	320.34
711	5.48119	30.6379	467.369	945.189	693.022	446.635	453.799	352.765	333.319	259.691
712	16.6527	28.3294	559.798	1201.39	581.784	409.357	379.257	331.824	266.906	295.868
713	1.87548	41.0214	607.263	1089.04	627.143	304.793	309.042	319.587	268.947	233.251
714	9.51749	37.4709	668.102	1085.21	712.514	343.141	276.938	265.506	240.662	101.458
715	1.93173	63.3777	737.111	1152.3	636.313	245.344	242.227	262.807	237.675	240.247
716	3.91708	68.5411	752.334	1592.18	889.515	213.978	218.826	230.12	221.03	347.974
717	13.8912	70.8949	866.851	1508.49	524.925	214.099	186.629	216.803	218.904	176.289
718	20.1241	73.3608	993.649	1689.09	693.02	164.898	202.199	247.512	233.941	286.036
719	16.3415	75.9536	1069.35	1854.68	591.301	212.012	154.341	197.9	206.261	290.339
720	8.29276	87.6686	1150.51	1849.54	744.991	127.408	189.975	272.081	244.524	294.675
721	16.8214	101.18	1324.13	1898.05	766.083	172.294	174.085	232.608	246.218	635.091
722	27.7197	88.6129	1504.05	2453.81	872.646	93.1839	143.971	249.069	242.447	340.958
723	25.9689	132.535	1649.7	2684.6	1015.27	112.306	172.21	269.139	279.116	192.246
724	28.557	144.141	1599.89	2527.92	1271.76	68.999	162.446	261.12	290.778	546.4
725	20.065	143.04	1881.42	3048.14	1023.68	73.0724	197.124	321.692	300.788	396.105
726	24.8979	156.773	2033.22	2903.45	892.434	95.8247	189.215	283.052	276.567	482.575
727	11.4884	165.845	2308.06	3226.35	1123.82	75.3092	168.067	299.964	311.945	734.813
728	23.3144	195.479	2339.99	3852.19	1303.23	76.4157	170.537	291.556	383.791	704.187
729	35.4909	181.131	2545.65	3409.79	1287.16	93.7066	220.615	310.517	397.52	504.453
730	24.0488	185.856	2734.57	4316.3	1152.24	78.8227	199.105	350.312	302.012	726.368
731	44.0334	189.057	2835.72	4481.03	1428.48	53.4535	245.794	369.792	384.016	1130.05
732	49.6945	240.939	2901.38	4249.74	1537.73	88.2263	249.655	389.259	411.132	1059.51
733	57.9969	220.615	2910.16	5031.62	1560.55	75.761	180.392	388.106	419.373	1030.43
734	35.8658	259.624	3100.29	5152.48	1751.67	66.474	265.64	397.819	441.282	500.678
735	49.4594	265.706	3316.17	5139.33	1896.83	53.3253	251.089	456.101	481.526	647.497
736	63.3964	285.031	3441.4	5814.71	1858.88	93.7935	280.271	459.197	506.559	938.636
737	45.5791	273.667	3823.39	5930.21	2261.43	80.5538	327.576	554.51	637.005	1286.16
738	65.3816	321.764	4042.3	7075.36	2392.97	111.612	367.879	587.76	772.074	1113.23
739	41.5164	286.546	4203.32	6428.65	2431.2	71.8172	382.656	638.989	789.107	1278.54
740	81.581	397.896	4377.43	6905.3	2232.38	138.306	393.452	796.367	766.238	1149.56
741	68.6161	423.144	4786.53	8859.15	2525.62	156.178	438.935	742.561	807.843	1168.31
742	31.9159	416.733	5232.39	8852.82	3576.77	122.835	538.739	911.08	918.315	1494.95
743	70.7757	445.062	5328.14	9169.1	3605.94	221.504	495.417	932.086	1003.43	1833.81
744	48.0769	389.954	4948.91	8549.56	3719.18	209.282	480.641	770.106	874.537	2135.45
745	67.2979	423.75	4643.02	8477.69	3511.45	179.636	440.133	842.847	892.906	1467.43
746	96.3323	353.437	4568.74	7266.96	2993.28	173.996	384.665	781.478	851.689	1325.06
747	53.634	381.836	4158.56	7178.07	2913.02	180.962	365.179	661.176	773.673	1401.35
748	54.5182	336.692	3728.36	6365.31	2080.73	153.287	386.665	661.058	712.954	1367.47
749	29.3717	318.837	3516.79	5822.94	1710.24	142.621	335.775	591.993	631.379	579.83
750	89.662	295.38	3208.82	5188.9	1922.57	113.379	274.937	513.396	597.377	1121.02
751	8.78097	31.7641	304.526	509.887	175.3	23.0614	23.3464	46.6434	55.882	102.007
752	6.52919	28.5619	280.068	453.508	159.503	19.2414	38.1185	41.7931	46.0713	109.899
753	8.38841	35.6758	292.877	444.657	221.54	21.0023	27.2516	45.1494	51.6043	80.7283
754	8.8749	40.635	260.662	402.903	196.665	24.7252	35.3832	45.6132	47.8948	75.6865
755	5.77361	37.6219	271.094	453.36	207.112	29.0754	42.3479	40.4148	53.5838	96.1684
756	7.34826	46.3423	267.281	405.359	192.541	53.1872	46.9573	46.7038	43.9584	65.2782
757	13.4717	54.0211	278.272	440.519	237.194	59.7934	49.6314	55.7964	52.7105	66.4867
758	11.8074	57.2053	278.051	430.273	247.124	63.4596	48.3727	56.2672	53.0034	87.9728
759	12.7943	61.0567	281.384	476.867	261.226	87.8935	60.4583	72.4597	61.1904	110.214
760	13.8376	70.9094	330.618	502.976	299.926	95.0277	76.2701	79.3231	59.379	49.1704
761	16.4978	78.3307	322.816	611.752	353.456	118.698	89.5932	89.0277	70.6776	28.5968
762	17.1593	83.7018	337.487	642.697	383.344	131.119	105.745	92.6383	79.3879	101.623
763	24.5451	99.7898	357.794	726.909	419.415	163.058	133.091	124.631	91.0753	110.871
764	30.9636	119.988	417.784	810.544	556.755	205.638	145.923	137.27	105.094	105.504
765	28.0598	144.465	491.604	831.769	704.528	283.571	191.194	178.267	116.484	84.368
766	48.2808	188.164	547.953	963.86	716.324	330.278	224.736	194.823	132.214	109.175
767	49.0832	217.643	627.214	1241.34	928.658	383.299	269.359	240.371	165.459	182.34
768	63.9597	268.217	752.501	1434.34	1238.38	503.645	346.752	276.463	205.925	193.425
769	65.5692	284.813	862.147	1745.27	1493.37	621.146	404.937	379.462	243.708	311.752
770	88.3619	359.468	1046.92	2022.11	1780.44	740.087	495.67	413.373	287.947	267.221
771	99.9689	410.462	1165.84	2565.38	2172.4	885.124	594.017	516.322	348.236	382.424
772	110.666	519.652	1456.72	2918.37	2442.88	1125.18	742.198	611.331	402.089	424.422
773	144.855	567.481	1728.1	3553.61	3050.29	1295.34	898.786	765.572	469.767	343.739
774	141.668	643.25	1907.91	4114.46	3801.97	1635.21	1058.9	934.959	570.246	528.482
775	201.748	675.946	2249.42	4951.02	4276.15	2047.13	1304.76	1117.45	680.839	665.815
776	202.913	769.445	2568.45	5711.87	5246.32	2301.9	1570.92	1356.51	791.222	743.332
777	195.33	824.981	2967.65	6647.48	6484.11	2784.59	1877.67	1588.61	989.043	860.515
778	198.884	924.148	3283.24	8347.53	7656.91	3468.03	2221.55	1952.27	1158.78	1116.88
779	233.877	935.828	3611.89	9311.93	9274.76	4319.43	2717.02	2243.34	1398.99	1234.83
780	240.573	942.407	3993.69	11160.2	10789.3	4896.76	3173.32	2687.96	1536.48	1225.49
781	233.896	953.717	4343.48	12621	12510.6	5727.83	3714.74	3159.75	1792.5	1348.04
782	252.269	943.36	4726.95	14314.1	15207.3	6664.9	4339.12	3652.05	2029.12	1796.96
783	235.808	939.967	5232.07	15666.3	17508.6	7990.24	5034.36	4200.87	2304.57	1947.43
784	258.06	949.088	5767.16	18692.8	19764.7	9023.06	5788.66	4819.41	2678.82	2163.92
785	262.861	997.105	6463.25	20283.6	22574.8	10510.9	6575.59	5333.39	2975.51	2231.71
786	247.068	1059.42	7263.04	23403.8	25851.4	12061.7	7370.08	6062.15	3248.97	2604.97
787	265.464	1077.26	7612.62	25751.8	28172.5	13111.3	8122.83	6614.61	3590.57	2872.88
788	244.235	1073.13	7927.54	26927.8	30580.5	14178.7	8707.23	7112.81	3729.79	3096.22
789	251.951	1023.98	8210.33	28805.3	31604.1	14760.5	9215.98	7493.33	4027.93	3249.2
790	264.353	1011.49	8479.6	30379	33832.4	15892.2	9730.37	7838.08	4241.48	3376.91
791	279.814	999.689	9105.78	31849.2	35538.4	16726.5	10315	8380.04	4513.51	3761.86
792	276.049	1094.59	9625.01	32968.2	38776.8	17882.1	11057.8	9106.8	4863.77	3577
793	302.939	1159.81	10451.3	36487.1	41258.4	19631.3	12381.9	9975.32	5369.42	4405.99
794	320.625	1202.8	11308.3	40132.3	45572	21026.5	13414.7	11155.2	5944.55	4651.54
795	345.669	1267.55	12684	43785.9	50653.3	23745.9	15299.4	12701.4	6545.05	5713.93
796	371.692	1444.22	14497.7	49824.1	56615.1	26645.9	17225.4	14181.7	7581.37	5997.5
797	432.273	1575.81	15741.6	55848.8	62558	29780.9	19040.2	15715.5	8367.2	6768.75
798	406.37	1626.17	16924.2	61141.3	68651.2	31631.1	20434.3	16594.1	8980.23	6552.47
799	430.684	1752.3	17559.5	63119.9	70999.8	33340.8	21194.4	17335	9368.19	7361.38
800	479.072	1752.76	18043	65594	73055.8	34707.9	22078	18079.1	9566.35	8020.07
801	463.081	1796.37	18875.2	66468.4	77431	35835.1	23161.3	18844.2	10309	8213.29
802	486.539	1963.78	19439.2	70903.1	81381.6	37939.4	24317.2	19807.4	10471.1	8644.33
803	544.11	2015.51	20685.2	74574.1	85258.3	39765.3	25286.9	20678.5	11117.2	8784.34
804	539.188	2036.71	20853.9	73590.6	86104.8	40257.1	25591.7	20826.7	11037.5	8952.06
805	507.412	1911.39	19759.2	70665.9	81984.7	38395	24994.2	20093.6	10755.9	8438.45
806	476.11	1764.07	18350.9	65991.6	73667.2	35193.1	23101.4	18845.4	10238.9	7719.45
807	448.088	1605.23	16720.3	59162.6	69393.3	32517	21355.8	17473.2	9202.89	7460.67
808	416.181	1413.62	14817	53886.7	61970.5	29457.5	18676.9	15326.6	8419.35	6204.22
809	361.265	1276.8	13194.9	46909	54145.4	25755.1	16380	13429.2	7225.27	6129.76
810	294.22	1053.24	11209.2	41139	45981.8	21982.1	14244.8	11596.6	6164.62	5259.87
811	244.02	958.554	9900.58	35710.5	40250.3	19413.5	12378.8	10218.2	5309.52	4220.1
812	212.971	852.63	8754.09	31702.6	36322.6	17403.3	11137	9089.55	4840.85	3716.88
813	185.046	780.275	8029.19	30095.4	32338.4	15745	9934.99	8001.06	4186.05	3728.33
814	198.799	692.341	7496.89	27438	30834.9	14465.7	9115.37	7328.48	3898.65	3206.29
815	167.409	686.648	7076.96	25612.5	28696	13561.1	8428.75	6646.06	3778.9	2869.98
816	172.806	569.129	6421.27	22988.9	26235.7	12286.8	7804.11	6245.28	3373.37	2452.67
817	145.81	542.534	5922.31	21753.5	24988.5	11597.5	7173.62	5929.69	3165.63	2429.8
818	159.692	500.571	5557.35	20188.9	22910.2	10630.7	6831.8	5569.47	2982.82	2313.18
819	130.64	484.488	5234.74	18272.5	21177.6	10047.3	6155.05	5207.03	2710.21	2229.7
820	138.499	482.869	4939.97	17761.1	20555.2	9155.71	5860.12	4799.69	2581.92	1961.17
821	114.866	419.502	4485.96	16221.5	18439.8	8669.53	5398.33	4309.76	2281.99	1872.31
822	98.9721	394.158	4229.06	14915.3	17187.7	8021.14	4910.99	3994.72	2151.9	1663.9
823	110.593	346.795	3722.99	14011.3	15685.4	7265.78	4450.83	3570.04	1942.44	2060.3
824	81.3655	316.385	3344	12255.5	13520	6484.88	3972.96	3323.85	1733.39	1291.42
825	69.0495	276.486	3024.42	11073.9	11875.7	5651.95	3545.11	2864.74	1583.81	1090.49
826	69.634	232.087	2592.57	9516.43	10718.5	5325.44	3088.25	2453.82	1351.49	942.619
827	52.478	214.098	2385.53	7909.9	9345.28	4777.34	2731.07	2257.85	1209.87	932.376
828	72.2605	196.742	2130.17	7789.97	8508.98	3884.14	2414.09	2084.56	1154.45	782.347
829	44.4716	154.635	1816.05	6579.27	7529.35	3549.02	2198.87	1740.17	1022.73	749.607
830	52.9554	169.544	1650.47	5882.57	6819.98	3285.83	1994.12	1571.72	911.386	674.964
831	30.2064	155.855	1501.74	5071.89	6012.9	2878.12	1779.92	1401.77	711.755	474.752
832	30.4571	139.213	1287.22	4780.06	5390.46	2618.85	1485.85	1212.18	661.999	624.382
833	41.3441	93.875	1071.15	3965.9	4911.01	2282.7	1397.67	1099.79	577.347	671.599
834	13.1081	80.7991	931.695	3679.94	4496.22	1904.05	1244.25	948.976	546.019	381.094
835	28.8331	84.0869	905.614	3316.81	3597.58	1711.24	1041.96	842.812	434.267	320.173
836	25.448	85.7006	744.582	3153.7	3223.6	1489.44	924.384	753.544	383.541	344.483
837	15.8908	64.167	726.138	2452.02	2824.64	1308.77	870.537	673.6	363.026	238.896
838	17.261	55.7322	588.861	2525.27	2695.2	1170.22	761.114	568.441	307.576	328.581
839	16.1786	45.3675	490.745	1859.19	2173.93	1065.64	575.198	559.244	312.577	287.445
840	7.53169	44.8451	462.989	1656.61	2042.39	918.867	576.142	485.596	239.658	223.026
841	8.86515	36.9339	382.082	1544.33	1706.6	714.306	478.451	395.936	211.701	157.507
842	8.95417	31.7091	369.612	1337	1461.98	698.769	480.171	360.36	187.777	159.089
843	10.3378	28.2643	312.985	1234.69	1431.77	617.666	349.004	308.99	146.931	206.631
844	13.0375	28.5163	286.969	984.171	1106.18	592.906	318.582	290.246	182.536	115.819
845	9.20421	28.7599	283.832	825.989	958.122	511.776	310.733	245.744	128.308	163.531
846	3.99287	25.2298	242.057	723.669	976.474	430.783	251.41	203.936	86.9606	189.177
847	12.1475	17.713	211.058	712.496	882.458	372.341	231.086	194.755	115.673	71.9413
848	2.7335	13.9506	162.613	764.774	716.238	326.643	210.931	176.552	92.7783	145.698
849	8.3011	13.1131	155.202	511.236	662.881	368.439	185.717	157.804	81.0031	49.1619
850	2.79565	22.4209	148.492	538.661	648.808	280.619	167.414	152.713	69.9799	124.176

## Sheet: Figure 2b
	365 nm	475 nm
Power (mW)	Intensity (arb. units)
0.148		739.048
0.249		2323.28
0.383		4895.9
0.521		9560.56
0.706	130.76	17185.1
0.853	291.541	26731.6
1.046	732.449	40862.5
1.248	1208.11	58737
1.468	2613.25	86785.5
1.675	4670.9	119014
1.902	7379.43	156420
2.155	11080.1	197418
2.382	17336.8	260813

## Sheet: Figure 2c
	1I6	1D2	1G4	3F2,3	3H4	3H5	3F4
Tm concentration (mol%)	Integrated intensity (arb. units)
0.5	1.19676e+06	2.26049e+06	8.44761e+06	50217.8	2.04374e+06	2.55388e+06
1	8.06616e+06	11401600	36252800	154711	9.08896e+06	7.23867e+06	181514
2	102256000	122169000	65160300	1.51e+06	81042500	15246600	1.09393e+06
4	164766000	204068000	66335800	4.1372e+06	281680000	17808700	6.49769e+06
8	49882700	86400400	17285900	6.05567e+06	292724000	12591200	11134700
16	1.25849e+06	5.84752e+06	3.49816e+06	5.08679e+06	148299000	24338600	26846900
32	7.29551e+06	14548700	4.12858e+06	4.16358e+06	93885900	45854600	26867000
50	12208100	24663500	5.47362e+06	3.68209e+06	76950100	56704000	24581800
70	14595100	25582400	8.62548e+06	2.78563e+06	41533100	70082800	24696700
100	27393300	42963700	9.71075e+06	1.99075e+06	32867700	75011700	14928900

## Sheet: Figure 3a
	Simulation			Experiment
Tm concentration (mol%)	UCL Intensity (arb. units)		Tm concentration (mol%)	UCL Intensity (arb. units)
0.1	0.16472		0.2	0.20012
0.2	0.43169		0.5	0.30115
0.3	0.64508		1	1
0.4	0.79302		2	0.21415
0.5	0.88859		4	0.10668
0.6	0.94683		8	0.00629
0.7	0.97966		16	0.00108
0.8	0.99548
0.9	1
1	0.997
1.1	0.989
1.2	0.97766
1.3	0.96411
1.4	0.94909
1.5	0.9331
1.6	0.91646
1.7	0.89939
1.8	0.88202
1.9	0.86442
2	0.84663
2.1	0.82866
2.2	0.8105
2.3	0.79212
2.4	0.77349
2.5	0.75457
2.6	0.73534
2.7	0.71576
2.8	0.69581
2.9	0.6755
3	0.65482
3.1	0.63384
3.2	0.61258
3.3	0.59111
3.4	0.56952
3.5	0.54791
3.6	0.52637
3.7	0.50501
3.8	0.48393
3.9	0.4632
4	0.44293
4.1	0.42316
4.2	0.40398
4.3	0.38541
4.4	0.36749
4.5	0.35024
4.6	0.3337
4.7	0.31783
4.8	0.30266
4.9	0.28817
5	0.27436
5.1	0.2612
5.2	0.24869
5.3	0.23679
5.4	0.22549
5.5	0.21476
5.6	0.20459
5.7	0.19494
5.8	0.18579
5.9	0.17712
6	0.1689
6.1	0.16111
6.2	0.15374
6.3	0.14675
6.4	0.14013
6.5	0.13385
6.6	0.12791
6.7	0.12227
6.8	0.11693
6.9	0.11187
7	0.10707
7.1	0.10251
7.2	0.09818
7.3	0.09408
7.4	0.09018
7.5	0.08648
7.6	0.08297
7.7	0.07963
7.8	0.07645
7.9	0.07343
8	0.07055
8.1	0.06782
8.2	0.06521
8.3	0.06273
8.4	0.06036
8.5	0.05811
8.6	0.05596
8.7	0.05391
8.8	0.05195
8.9	0.05008
9	0.0483
9.1	0.04659
9.2	0.04496
9.3	0.0434
9.4	0.04191
9.5	0.04048
9.6	0.03912
9.7	0.03781
9.8	0.03656
9.9	0.03536
10	0.0342
10.1	0.0331
10.2	0.03204
10.3	0.03103
10.4	0.03005
10.5	0.02911
10.6	0.02821
10.7	0.02735
10.8	0.02652
10.9	0.02572
11	0.02495
11.1	0.02421
11.2	0.0235
11.3	0.02281
11.4	0.02215
11.5	0.02152
11.6	0.0209
11.7	0.02031
11.8	0.01974
11.9	0.01919
12	0.01866
12.1	0.01815
12.2	0.01766
12.3	0.01718
12.4	0.01672
12.5	0.01628
12.6	0.01585
12.7	0.01543
12.8	0.01503
12.9	0.01464
13	0.01427
13.1	0.01391
13.2	0.01356
13.3	0.01322
13.4	0.01289
13.5	0.01257
13.6	0.01226
13.7	0.01196
13.8	0.01167
13.9	0.01139
14	0.01112
14.1	0.01085
14.2	0.0106
14.3	0.01035
14.4	0.01011
14.5	0.00987
14.6	0.00965
14.7	0.00943
14.8	0.00921
14.9	0.00901
15	0.0088
15.1	0.00861
15.2	0.00842
15.3	0.00823
15.4	0.00805
15.5	0.00788
15.6	0.00771
15.7	0.00754
15.8	0.00738
15.9	0.00722
16	0.00707
16.1	0.00692
16.2	0.00678
16.3	0.00664
16.4	0.0065
16.5	0.00637
16.6	0.00624
16.7	0.00611
16.8	0.00599
16.9	0.00587
17	0.00575
17.1	0.00564
17.2	0.00553
17.3	0.00542
17.4	0.00532
17.5	0.00521
17.6	0.00511
17.7	0.00501
17.8	0.00492
17.9	0.00483
18	0.00473
18.1	0.00465
18.2	0.00456
18.3	0.00447
18.4	0.00439
18.5	0.00431
18.6	0.00423
18.7	0.00416
18.8	0.00408
18.9	0.00401
19	0.00393
19.1	0.00386
19.2	0.0038
19.3	0.00373
19.4	0.00366
19.5	0.0036
19.6	0.00354
19.7	0.00348
19.8	0.00342
19.9	0.00336
20	0.0033
20.1	0.00324
20.2	0.00319
20.3	0.00314
20.4	0.00308
20.5	0.00303
20.6	0.00298
20.7	0.00293
20.8	0.00288
20.9	0.00284
21	0.00279
21.1	0.00275
21.2	0.0027
21.3	0.00266
21.4	0.00261
21.5	0.00257
21.6	0.00253
21.7	0.00249
21.8	0.00245
21.9	0.00241
22	0.00238
22.1	0.00234
22.2	0.0023
22.3	0.00227
22.4	0.00223
22.5	0.0022
22.6	0.00217
22.7	0.00213
22.8	0.0021
22.9	0.00207
23	0.00204
23.1	0.00201
23.2	0.00198
23.3	0.00195
23.4	0.00192
23.5	0.00189
23.6	0.00186
23.7	0.00184
23.8	0.00181
23.9	0.00179
24	0.00176
24.1	0.00173
24.2	0.00171
24.3	0.00169
24.4	0.00166
24.5	0.00164
24.6	0.00162
24.7	0.00159
24.8	0.00157
24.9	0.00155
25	0.00153
25.1	0.00151
25.2	0.00149
25.3	0.00147
25.4	0.00145
25.5	0.00143
25.6	0.00141
25.7	0.00139
25.8	0.00137
25.9	0.00135
26	0.00133
26.1	0.00131
26.2	0.0013
26.3	0.00128
26.4	0.00126
26.5	0.00125
26.6	0.00123
26.7	0.00121
26.8	0.0012
26.9	0.00118
27	0.00117
27.1	0.00115
27.2	0.00114
27.3	0.00112
27.4	0.00111
27.5	0.0011
27.6	0.00108
27.7	0.00107
27.8	0.00106
27.9	0.00104
28	0.00103
28.1	0.00102
28.2	0.001
28.3	0.000991503
28.4	0.000979353
28.5	0.000967391
28.6	0.000955614
28.7	0.000944019
28.8	0.000932602
28.9	0.00092136
29	0.000910289
29.1	0.000899387
29.2	0.00088865
29.3	0.000878076
29.4	0.00086766
29.5	0.000857401
29.6	0.000847296
29.7	0.000837342
29.8	0.000827535
29.9	0.000817874
30	0.000808356
30.1	0.000798977
30.2	0.000789737
30.3	0.000780632
30.4	0.000771659
30.5	0.000762818
30.6	0.000754104
30.7	0.000745516
30.8	0.000737052
30.9	0.00072871
31	0.000720487
31.1	0.000712381
31.2	0.000704391
31.3	0.000696514
31.4	0.000688749
31.5	0.000681093
31.6	0.000673545
31.7	0.000666103
31.8	0.000658764
31.9	0.000651528
32	0.000644393
32.1	0.000637356
32.2	0.000630416
32.3	0.000623572
32.4	0.000616822
32.5	0.000610165
32.6	0.000603598
32.7	0.000597121
32.8	0.000590731
32.9	0.000584428
33	0.00057821
33.1	0.000572076
33.2	0.000566023
33.3	0.000560052
33.4	0.000554161
33.5	0.000548347
33.6	0.000542611
33.7	0.000536951
33.8	0.000531365
33.9	0.000525853
34	0.000520413
34.1	0.000515045
34.2	0.000509746
34.3	0.000504516
34.4	0.000499354
34.5	0.000494258
34.6	0.000489229
34.7	0.000484264
34.8	0.000479363
34.9	0.000474524
35	0.000469747
35.1	0.000465031
35.2	0.000460375
35.3	0.000455777
35.4	0.000451238
35.5	0.000446755
35.6	0.000442329
35.7	0.000437959
35.8	0.000433642
35.9	0.00042938
36	0.000425171
36.1	0.000421013
36.2	0.000416907
36.3	0.000412852
36.4	0.000408846
36.5	0.00040489
36.6	0.000400981
36.7	0.000397121
36.8	0.000393307
36.9	0.00038954
37	0.000385818
37.1	0.000382141
37.2	0.000378509
37.3	0.00037492
37.4	0.000371374
37.5	0.00036787
37.6	0.000364408
37.7	0.000360987
37.8	0.000357607
37.9	0.000354266
38	0.000350965
38.1	0.000347703
38.2	0.000344479
38.3	0.000341293
38.4	0.000338144
38.5	0.000335032
38.6	0.000331956
38.7	0.000328915
38.8	0.00032591
38.9	0.000322939
39	0.000320003
39.1	0.0003171
39.2	0.00031423
39.3	0.000311394
39.4	0.000308589
39.5	0.000305816
39.6	0.000303075
39.7	0.000300365
39.8	0.000297685
39.9	0.000295036
40	0.000292416
40.1	0.000289826
40.2	0.000287265
40.3	0.000284732
40.4	0.000282227
40.5	0.00027975
40.6	0.000277301
40.7	0.000274878
40.8	0.000272483
40.9	0.000270113
41	0.00026777
41.1	0.000265452
41.2	0.00026316
41.3	0.000260892
41.4	0.000258649
41.5	0.000256431
41.6	0.000254236
41.7	0.000252066
41.8	0.000249918
41.9	0.000247794
42	0.000245692
42.1	0.000243613
42.2	0.000241556
42.3	0.000239521
42.4	0.000237508
42.5	0.000235516
42.6	0.000233544
42.7	0.000231594
42.8	0.000229665
42.9	0.000227755
43	0.000225866
43.1	0.000223996
43.2	0.000222146
43.3	0.000220315
43.4	0.000218503
43.5	0.00021671
43.6	0.000214936
43.7	0.000213179
43.8	0.000211441
43.9	0.000209721
44	0.000208019
44.1	0.000206333
44.2	0.000204665
44.3	0.000203014
44.4	0.00020138
44.5	0.000199763
44.6	0.000198161
44.7	0.000196576
44.8	0.000195007
44.9	0.000193454
45	0.000191916
45.1	0.000190394
45.2	0.000188887
45.3	0.000187395
45.4	0.000185917
45.5	0.000184455
45.6	0.000183007
45.7	0.000181573
45.8	0.000180153
45.9	0.000178748
46	0.000177356
46.1	0.000175978
46.2	0.000174613
46.3	0.000173262
46.4	0.000171924
46.5	0.000170599
46.6	0.000169287
46.7	0.000167987
46.8	0.0001667
46.9	0.000165426
47	0.000164163
47.1	0.000162913
47.2	0.000161675
47.3	0.000160449
47.4	0.000159234
47.5	0.000158031
47.6	0.00015684
47.7	0.000155659
47.8	0.00015449
47.9	0.000153332
48	0.000152185
48.1	0.000151049
48.2	0.000149924
48.3	0.000148809
48.4	0.000147704
48.5	0.00014661
48.6	0.000145526
48.7	0.000144452
48.8	0.000143388
48.9	0.000142334
49	0.000141289
49.1	0.000140255
49.2	0.00013923
49.3	0.000138214
49.4	0.000137207
49.5	0.00013621
49.6	0.000135222
49.7	0.000134243
49.8	0.000133273
49.9	0.000132312
50	0.000131359
50.1	0.000130416
50.2	0.00012948
50.3	0.000128553
50.4	0.000127635
50.5	0.000126724
50.6	0.000125822
50.7	0.000124928
50.8	0.000124042
50.9	0.000123164
51	0.000122294
51.1	0.000121431
51.2	0.000120576
51.3	0.000119729
51.4	0.000118889
51.5	0.000118057
51.6	0.000117232
51.7	0.000116414
51.8	0.000115603
51.9	0.000114799
52	0.000114003
52.1	0.000113213
52.2	0.000112431
52.3	0.000111655
52.4	0.000110886
52.5	0.000110123
52.6	0.000109367
52.7	0.000108618
52.8	0.000107875
52.9	0.000107139
53	0.000106408
53.1	0.000105685
53.2	0.000104967
53.3	0.000104255
53.4	0.00010355
53.5	0.00010285
53.6	0.000102157
53.7	0.000101469
53.8	0.000100787
53.9	0.000100111
54	9.94407e-05
54.1	9.8776e-05
54.2	9.81168e-05
54.3	9.74632e-05
54.4	9.68151e-05
54.5	9.61724e-05
54.6	9.5535e-05
54.7	9.4903e-05
54.8	9.42762e-05
54.9	9.36547e-05
55	9.30383e-05
55.1	9.2427e-05
55.2	9.18207e-05
55.3	9.12195e-05
55.4	9.06232e-05
55.5	9.00318e-05
55.6	8.94452e-05
55.7	8.88635e-05
55.8	8.82865e-05
55.9	8.77143e-05
56	8.71467e-05
56.1	8.65837e-05
56.2	8.60253e-05
56.3	8.54714e-05
56.4	8.4922e-05
56.5	8.43771e-05
56.6	8.38365e-05
56.7	8.33003e-05
56.8	8.27684e-05
56.9	8.22408e-05
57	8.17174e-05
57.1	8.11982e-05
57.2	8.06832e-05
57.3	8.01722e-05
57.4	7.96654e-05
57.5	7.91625e-05
57.6	7.86637e-05
57.7	7.81688e-05
57.8	7.76778e-05
57.9	7.71907e-05
58	7.67074e-05
58.1	7.62279e-05
58.2	7.57522e-05
58.3	7.52803e-05
58.4	7.4812e-05
58.5	7.43474e-05
58.6	7.38864e-05
58.7	7.34291e-05
58.8	7.29752e-05
58.9	7.25249e-05
59	7.20781e-05
59.1	7.16348e-05
59.2	7.11949e-05
59.3	7.07583e-05
59.4	7.03252e-05
59.5	6.98954e-05
59.6	6.94688e-05
59.7	6.90456e-05
59.8	6.86256e-05
59.9	6.82088e-05
60	6.77952e-05
60.1	6.73847e-05
60.2	6.69774e-05
60.3	6.65731e-05
60.4	6.6172e-05
60.5	6.57738e-05
60.6	6.53787e-05
60.7	6.49866e-05
60.8	6.45974e-05
60.9	6.42111e-05
61	6.38278e-05
61.1	6.34473e-05
61.2	6.30697e-05
61.3	6.26949e-05
61.4	6.23229e-05
61.5	6.19536e-05
61.6	6.15871e-05
61.7	6.12234e-05
61.8	6.08623e-05
61.9	6.0504e-05
62	6.01482e-05
62.1	5.97951e-05
62.2	5.94446e-05
62.3	5.90967e-05
62.4	5.87514e-05
62.5	5.84085e-05
62.6	5.80682e-05
62.7	5.77304e-05
62.8	5.73951e-05
62.9	5.70622e-05
63	5.67317e-05
63.1	5.64036e-05
63.2	5.6078e-05
63.3	5.57546e-05
63.4	5.54337e-05
63.5	5.5115e-05
63.6	5.47987e-05
63.7	5.44846e-05
63.8	5.41728e-05
63.9	5.38632e-05
64	5.35559e-05
64.1	5.32507e-05
64.2	5.29478e-05
64.3	5.2647e-05
64.4	5.23483e-05
64.5	5.20518e-05
64.6	5.17574e-05
64.7	5.14651e-05
64.8	5.11748e-05
64.9	5.08866e-05
65	5.06005e-05
65.1	5.03164e-05
65.2	5.00342e-05
65.3	4.97541e-05
65.4	4.9476e-05
65.5	4.91997e-05
65.6	4.89255e-05
65.7	4.86531e-05
65.8	4.83827e-05
65.9	4.81141e-05
66	4.78474e-05
66.1	4.75826e-05
66.2	4.73196e-05
66.3	4.70584e-05
66.4	4.67991e-05
66.5	4.65415e-05
66.6	4.62857e-05
66.7	4.60317e-05
66.8	4.57795e-05
66.9	4.55289e-05
67	4.52801e-05
67.1	4.5033e-05
67.2	4.47876e-05
67.3	4.45439e-05
67.4	4.43019e-05
67.5	4.40615e-05
67.6	4.38227e-05
67.7	4.35855e-05
67.8	4.335e-05
67.9	4.31161e-05
68	4.28837e-05
68.1	4.2653e-05
68.2	4.24237e-05
68.3	4.21961e-05
68.4	4.19699e-05
68.5	4.17453e-05
68.6	4.15222e-05
68.7	4.13006e-05
68.8	4.10805e-05
68.9	4.08619e-05
69	4.06447e-05
69.1	4.04289e-05
69.2	4.02146e-05
69.3	4.00018e-05
69.4	3.97903e-05
69.5	3.95803e-05
69.6	3.93716e-05
69.7	3.91643e-05
69.8	3.89584e-05
69.9	3.87539e-05
70	3.85507e-05
70.1	3.83488e-05
70.2	3.81483e-05
70.3	3.7949e-05
70.4	3.77511e-05
70.5	3.75545e-05
70.6	3.73592e-05
70.7	3.71651e-05
70.8	3.69723e-05
70.9	3.67808e-05
71	3.65905e-05
71.1	3.64014e-05
71.2	3.62136e-05
71.3	3.6027e-05
71.4	3.58416e-05
71.5	3.56574e-05
71.6	3.54744e-05
71.7	3.52925e-05
71.8	3.51119e-05
71.9	3.49324e-05
72	3.4754e-05
72.1	3.45768e-05
72.2	3.44007e-05
72.3	3.42258e-05
72.4	3.40519e-05
72.5	3.38792e-05
72.6	3.37076e-05
72.7	3.35371e-05
72.8	3.33676e-05
72.9	3.31992e-05
73	3.30319e-05
73.1	3.28657e-05
73.2	3.27005e-05
73.3	3.25363e-05
73.4	3.23732e-05
73.5	3.22111e-05
73.6	3.205e-05
73.7	3.18899e-05
73.8	3.17309e-05
73.9	3.15728e-05
74	3.14157e-05
74.1	3.12596e-05
74.2	3.11045e-05
74.3	3.09503e-05
74.4	3.07971e-05
74.5	3.06449e-05
74.6	3.04936e-05
74.7	3.03432e-05
74.8	3.01938e-05
74.9	3.00452e-05
75	2.98976e-05
75.1	2.9751e-05
75.2	2.96052e-05
75.3	2.94603e-05
75.4	2.93163e-05
75.5	2.91732e-05
75.6	2.90309e-05
75.7	2.88896e-05
75.8	2.87491e-05
75.9	2.86094e-05
76	2.84706e-05
76.1	2.83327e-05
76.2	2.81956e-05
76.3	2.80593e-05
76.4	2.79238e-05
76.5	2.77892e-05
76.6	2.76554e-05
76.7	2.75224e-05
76.8	2.73902e-05
76.9	2.72588e-05
77	2.71282e-05
77.1	2.69983e-05
77.2	2.68693e-05
77.3	2.6741e-05
77.4	2.66135e-05
77.5	2.64867e-05
77.6	2.63608e-05
77.7	2.62355e-05
77.8	2.6111e-05
77.9	2.59873e-05
78	2.58643e-05
78.1	2.5742e-05
78.2	2.56204e-05
78.3	2.54996e-05
78.4	2.53795e-05
78.5	2.52601e-05
78.6	2.51413e-05
78.7	2.50233e-05
78.8	2.4906e-05
78.9	2.47894e-05
79	2.46735e-05
79.1	2.45582e-05
79.2	2.44436e-05
79.3	2.43297e-05
79.4	2.42165e-05
79.5	2.41039e-05
79.6	2.3992e-05
79.7	2.38807e-05
79.8	2.37701e-05
79.9	2.36601e-05
80	2.35507e-05

## Sheet: Figure 3b
	Simulation			Experiment
Tm concentration (mol%)	UCL Intensity (arb. units)		Tm concentration (mol%)	UCL Intensity (arb. units)
0.1	0.01674		0.5	0.00785
0.2	0.05104		1	0.03008
0.3	0.08798		2	0.25772
0.4	0.12491		4	0.89038
0.5	0.16124		8	1
0.6	0.19678		16	0.46828
0.7	0.23145		32	0.2977
0.8	0.26518		50	0.24355
0.9	0.29797		70	0.13146
1	0.32978		100	0.10599
1.1	0.36061
1.2	0.39046
1.3	0.41932
1.4	0.4472
1.5	0.47411
1.6	0.50005
1.7	0.52504
1.8	0.54909
1.9	0.57222
2	0.59445
2.1	0.61579
2.2	0.63626
2.3	0.6559
2.4	0.67471
2.5	0.69272
2.6	0.70996
2.7	0.72644
2.8	0.74218
2.9	0.75722
3	0.77158
3.1	0.78527
3.2	0.79832
3.3	0.81076
3.4	0.8226
3.5	0.83386
3.6	0.84457
3.7	0.85475
3.8	0.86442
3.9	0.8736
4	0.8823
4.1	0.89055
4.2	0.89836
4.3	0.90576
4.4	0.91275
4.5	0.91936
4.6	0.9256
4.7	0.93149
4.8	0.93704
4.9	0.94226
5	0.94717
5.1	0.95179
5.2	0.95612
5.3	0.96018
5.4	0.96397
5.5	0.96752
5.6	0.97083
5.7	0.97391
5.8	0.97677
5.9	0.97942
6	0.98187
6.1	0.98413
6.2	0.9862
6.3	0.9881
6.4	0.98984
6.5	0.99141
6.6	0.99283
6.7	0.9941
6.8	0.99523
6.9	0.99622
7	0.99709
7.1	0.99784
7.2	0.99846
7.3	0.99897
7.4	0.99938
7.5	0.99968
7.6	0.99988
7.7	0.99999
7.8	1
7.9	0.99993
8	0.99977
8.1	0.99953
8.2	0.99922
8.3	0.99883
8.4	0.99836
8.5	0.99783
8.6	0.99724
8.7	0.99658
8.8	0.99585
8.9	0.99507
9	0.99424
9.1	0.99334
9.2	0.9924
9.3	0.9914
9.4	0.99035
9.5	0.98926
9.6	0.98812
9.7	0.98693
9.8	0.9857
9.9	0.98443
10	0.98312
10.1	0.98176
10.2	0.98037
10.3	0.97894
10.4	0.97747
10.5	0.97596
10.6	0.97442
10.7	0.97284
10.8	0.97122
10.9	0.96958
11	0.96789
11.1	0.96618
11.2	0.96443
11.3	0.96265
11.4	0.96084
11.5	0.95899
11.6	0.95711
11.7	0.9552
11.8	0.95326
11.9	0.95129
12	0.94928
12.1	0.94725
12.2	0.94518
12.3	0.94308
12.4	0.94095
12.5	0.93879
12.6	0.93659
12.7	0.93437
12.8	0.93211
12.9	0.92982
13	0.9275
13.1	0.92515
13.2	0.92277
13.3	0.92035
13.4	0.91791
13.5	0.91544
13.6	0.91293
13.7	0.9104
13.8	0.90783
13.9	0.90524
14	0.90262
14.1	0.89997
14.2	0.89729
14.3	0.89459
14.4	0.89186
14.5	0.8891
14.6	0.88633
14.7	0.88353
14.8	0.88071
14.9	0.87786
15	0.875
15.1	0.87212
15.2	0.86922
15.3	0.86631
15.4	0.86339
15.5	0.86045
15.6	0.85749
15.7	0.85453
15.8	0.85156
15.9	0.84858
16	0.84559
16.1	0.8426
16.2	0.83961
16.3	0.83661
16.4	0.83361
16.5	0.8306
16.6	0.8276
16.7	0.8246
16.8	0.8216
16.9	0.81861
17	0.81562
17.1	0.81263
17.2	0.80965
17.3	0.80668
17.4	0.80371
17.5	0.80075
17.6	0.7978
17.7	0.79486
17.8	0.79193
17.9	0.78901
18	0.7861
18.1	0.7832
18.2	0.78031
18.3	0.77744
18.4	0.77457
18.5	0.77172
18.6	0.76889
18.7	0.76606
18.8	0.76325
18.9	0.76046
19	0.75767
19.1	0.75491
19.2	0.75215
19.3	0.74941
19.4	0.74669
19.5	0.74398
19.6	0.74128
19.7	0.7386
19.8	0.73593
19.9	0.73328
20	0.73065
20.1	0.72803
20.2	0.72542
20.3	0.72283
20.4	0.72025
20.5	0.71769
20.6	0.71514
20.7	0.71261
20.8	0.7101
20.9	0.7076
21	0.70511
21.1	0.70264
21.2	0.70018
21.3	0.69774
21.4	0.69531
21.5	0.6929
21.6	0.6905
21.7	0.68811
21.8	0.68574
21.9	0.68339
22	0.68105
22.1	0.67872
22.2	0.6764
22.3	0.6741
22.4	0.67182
22.5	0.66954
22.6	0.66728
22.7	0.66504
22.8	0.66281
22.9	0.66059
23	0.65838
23.1	0.65619
23.2	0.65401
23.3	0.65184
23.4	0.64969
23.5	0.64754
23.6	0.64542
23.7	0.6433
23.8	0.64119
23.9	0.6391
24	0.63702
24.1	0.63495
24.2	0.6329
24.3	0.63085
24.4	0.62882
24.5	0.6268
24.6	0.62479
24.7	0.62279
24.8	0.62081
24.9	0.61883
25	0.61687
25.1	0.61491
25.2	0.61297
25.3	0.61104
25.4	0.60912
25.5	0.60721
25.6	0.60531
25.7	0.60342
25.8	0.60154
25.9	0.59968
26	0.59782
26.1	0.59597
26.2	0.59413
26.3	0.59231
26.4	0.59049
26.5	0.58868
26.6	0.58688
26.7	0.58509
26.8	0.58331
26.9	0.58154
27	0.57978
27.1	0.57803
27.2	0.57629
27.3	0.57456
27.4	0.57283
27.5	0.57112
27.6	0.56941
27.7	0.56771
27.8	0.56602
27.9	0.56434
28	0.56267
28.1	0.56101
28.2	0.55936
28.3	0.55771
28.4	0.55607
28.5	0.55444
28.6	0.55282
28.7	0.55121
28.8	0.5496
28.9	0.548
29	0.54641
29.1	0.54483
29.2	0.54326
29.3	0.54169
29.4	0.54013
29.5	0.53858
29.6	0.53704
29.7	0.5355
29.8	0.53397
29.9	0.53245
30	0.53094
30.1	0.52943
30.2	0.52793
30.3	0.52643
30.4	0.52495
30.5	0.52347
30.6	0.522
30.7	0.52053
30.8	0.51907
30.9	0.51762
31	0.51617
31.1	0.51473
31.2	0.5133
31.3	0.51188
31.4	0.51046
31.5	0.50904
31.6	0.50764
31.7	0.50624
31.8	0.50484
31.9	0.50345
32	0.50207
32.1	0.5007
32.2	0.49933
32.3	0.49796
32.4	0.4966
32.5	0.49525
32.6	0.49391
32.7	0.49256
32.8	0.49123
32.9	0.4899
33	0.48858
33.1	0.48726
33.2	0.48595
33.3	0.48464
33.4	0.48334
33.5	0.48205
33.6	0.48076
33.7	0.47947
33.8	0.47819
33.9	0.47692
34	0.47565
34.1	0.47439
34.2	0.47313
34.3	0.47187
34.4	0.47063
34.5	0.46938
34.6	0.46814
34.7	0.46691
34.8	0.46568
34.9	0.46446
35	0.46324
35.1	0.46203
35.2	0.46082
35.3	0.45962
35.4	0.45842
35.5	0.45722
35.6	0.45603
35.7	0.45485
35.8	0.45367
35.9	0.45249
36	0.45132
36.1	0.45015
36.2	0.44899
36.3	0.44783
36.4	0.44668
36.5	0.44553
36.6	0.44438
36.7	0.44324
36.8	0.44211
36.9	0.44098
37	0.43985
37.1	0.43872
37.2	0.4376
37.3	0.43649
37.4	0.43538
37.5	0.43427
37.6	0.43317
37.7	0.43207
37.8	0.43097
37.9	0.42988
38	0.4288
38.1	0.42771
38.2	0.42663
38.3	0.42556
38.4	0.42449
38.5	0.42342
38.6	0.42236
38.7	0.4213
38.8	0.42024
38.9	0.41919
39	0.41814
39.1	0.41709
39.2	0.41605
39.3	0.41501
39.4	0.41398
39.5	0.41295
39.6	0.41192
39.7	0.4109
39.8	0.40988
39.9	0.40886
40	0.40785
40.1	0.40684
40.2	0.40583
40.3	0.40483
40.4	0.40383
40.5	0.40283
40.6	0.40184
40.7	0.40085
40.8	0.39986
40.9	0.39888
41	0.3979
41.1	0.39692
41.2	0.39595
41.3	0.39498
41.4	0.39401
41.5	0.39305
41.6	0.39209
41.7	0.39113
41.8	0.39018
41.9	0.38923
42	0.38828
42.1	0.38733
42.2	0.38639
42.3	0.38545
42.4	0.38451
42.5	0.38358
42.6	0.38265
42.7	0.38172
42.8	0.3808
42.9	0.37988
43	0.37896
43.1	0.37804
43.2	0.37713
43.3	0.37622
43.4	0.37531
43.5	0.37441
43.6	0.37351
43.7	0.37261
43.8	0.37171
43.9	0.37082
44	0.36993
44.1	0.36904
44.2	0.36815
44.3	0.36727
44.4	0.36639
44.5	0.36551
44.6	0.36464
44.7	0.36376
44.8	0.36289
44.9	0.36203
45	0.36116
45.1	0.3603
45.2	0.35944
45.3	0.35858
45.4	0.35773
45.5	0.35688
45.6	0.35603
45.7	0.35518
45.8	0.35434
45.9	0.35349
46	0.35265
46.1	0.35182
46.2	0.35098
46.3	0.35015
46.4	0.34932
46.5	0.34849
46.6	0.34767
46.7	0.34684
46.8	0.34602
46.9	0.3452
47	0.34439
47.1	0.34357
47.2	0.34276
47.3	0.34195
47.4	0.34115
47.5	0.34034
47.6	0.33954
47.7	0.33874
47.8	0.33794
47.9	0.33714
48	0.33635
48.1	0.33556
48.2	0.33477
48.3	0.33398
48.4	0.3332
48.5	0.33241
48.6	0.33163
48.7	0.33085
48.8	0.33008
48.9	0.3293
49	0.32853
49.1	0.32776
49.2	0.32699
49.3	0.32622
49.4	0.32546
49.5	0.3247
49.6	0.32393
49.7	0.32318
49.8	0.32242
49.9	0.32166
50	0.32091
50.1	0.32016
50.2	0.31941
50.3	0.31867
50.4	0.31792
50.5	0.31718
50.6	0.31644
50.7	0.3157
50.8	0.31496
50.9	0.31423
51	0.31349
51.1	0.31276
51.2	0.31203
51.3	0.3113
51.4	0.31058
51.5	0.30985
51.6	0.30913
51.7	0.30841
51.8	0.30769
51.9	0.30697
52	0.30626
52.1	0.30554
52.2	0.30483
52.3	0.30412
52.4	0.30341
52.5	0.30271
52.6	0.302
52.7	0.3013
52.8	0.3006
52.9	0.2999
53	0.2992
53.1	0.2985
53.2	0.29781
53.3	0.29712
53.4	0.29643
53.5	0.29574
53.6	0.29505
53.7	0.29436
53.8	0.29368
53.9	0.29299
54	0.29231
54.1	0.29163
54.2	0.29095
54.3	0.29028
54.4	0.2896
54.5	0.28893
54.6	0.28826
54.7	0.28759
54.8	0.28692
54.9	0.28625
55	0.28559
55.1	0.28492
55.2	0.28426
55.3	0.2836
55.4	0.28294
55.5	0.28228
55.6	0.28162
55.7	0.28097
55.8	0.28032
55.9	0.27966
56	0.27901
56.1	0.27836
56.2	0.27772
56.3	0.27707
56.4	0.27643
56.5	0.27578
56.6	0.27514
56.7	0.2745
56.8	0.27386
56.9	0.27322
57	0.27259
57.1	0.27195
57.2	0.27132
57.3	0.27069
57.4	0.27006
57.5	0.26943
57.6	0.2688
57.7	0.26817
57.8	0.26755
57.9	0.26693
58	0.2663
58.1	0.26568
58.2	0.26506
58.3	0.26444
58.4	0.26383
58.5	0.26321
58.6	0.2626
58.7	0.26198
58.8	0.26137
58.9	0.26076
59	0.26015
59.1	0.25955
59.2	0.25894
59.3	0.25833
59.4	0.25773
59.5	0.25713
59.6	0.25653
59.7	0.25593
59.8	0.25533
59.9	0.25473
60	0.25413
60.1	0.25354
60.2	0.25295
60.3	0.25235
60.4	0.25176
60.5	0.25117
60.6	0.25058
60.7	0.25
60.8	0.24941
60.9	0.24882
61	0.24824
61.1	0.24766
61.2	0.24708
61.3	0.24649
61.4	0.24592
61.5	0.24534
61.6	0.24476
61.7	0.24418
61.8	0.24361
61.9	0.24304
62	0.24246
62.1	0.24189
62.2	0.24132
62.3	0.24075
62.4	0.24019
62.5	0.23962
62.6	0.23905
62.7	0.23849
62.8	0.23793
62.9	0.23736
63	0.2368
63.1	0.23624
63.2	0.23568
63.3	0.23513
63.4	0.23457
63.5	0.23402
63.6	0.23338
63.7	0.23284
63.8	0.23229
64.5	0.22844
65	0.22574
65.5	0.22306
66	0.2204
66.5	0.21776
67	0.21516
67.5	0.21257
67.9	0.21055
68.3	0.20848
68.7	0.20647
69.1	0.20446
69.5	0.20247
70.9	0.1956
72.3	0.1889
73.7	0.18235
75	0.17642
76.3	0.17059
77.6	0.16489
78.9	0.1593
79.9	0.15509
80.9	0.15093
82	0.14642
83	0.14241
84	0.13844
85.4	0.13298
86.4	0.12916
87.4	0.12538
88.4	0.12166
92	0.1087
95.6	0.09639
99.3	0.08439
100.1	0.08188

## Sheet: Figure 4a
	1% Tm@Yb@Y (6.5@2@3 nm)	Y@99% Yb,1% Tm@Y (3.5@5@3 nm)
Wavelength (nm)	Intensity (arb. units)
900	0	10.1389
902	0	1.04167
904	13.5901	0.97222
906	0	17.0139
908	2.25291	11.6667
910	6.25	17.9861
912	0	1.80556
914	5.59593	12.9861
916	4.14244	8.125
918	11.9186	11.8056
920	0	10.6944
922	0	3.33333
924	0	8.26389
926	4.79651	6.18056
928	5.45058	18.125
930	12.5727	17.0139
932	10.5378	0
934	13.0814	4.44444
936	1.01744	14.5833
938	3.125	24.9306
940	8.35756	26.4583
942	11.5552	23.8194
944	3.92442	29.5139
946	17.8779	29.6528
948	28.4884	46.4583
950	13.5174	58.5417
952	28.5611	79.8611
954	30.0145	88.3333
956	24.7093	98.1944
958	42.5145	126.389
960	39.6802	147.569
962	64.7529	187.5
964	79.2878	209.722
966	92.5145	249.931
968	102.689	303.056
970	129.433	378.542
972	167.951	456.528
974	206.105	610.694
976	285.974	807.917
978	381.105	1032.71
980	370.422	996.528
982	315.189	873.194
984	297.82	838.542
986	285.538	836.944
988	298.91	835.278
990	302.326	834.583
992	303.125	864.722
994	305.959	892.222
996	306.759	864.444
998	283.866	854.236
1000	287.064	827.569
1002	273.328	818.75
1004	267.078	790.417
1006	268.459	746.181
1008	236.555	724.444
1010	240.262	729.861
1012	244.84	672.014
1014	216.424	655
1016	209.884	594.444
1018	193.532	555.139
1020	171.512	511.042
1022	146.657	460.139
1024	137.573	413.056
1026	128.052	359.861
1028	118.605	311.667
1030	110.465	299.306
1032	85.5378	264.653
1034	94.7674	229.583
1036	57.4855	209.583
1038	68.4593	202.292
1040	65.6977	181.111
1042	53.5611	166.597
1044	59.7384	153.472
1046	57.6308	126.944
1048	55.0145	115.972
1050	76.3808	132.639
1052	70.0581	140.417
1054	62.7907	111.181
1056	69.0407	107.361
1058	95.8576	131.042
1060	118.023	174.097
1062	84.157	136.389
1064	59.5204	84.1667
1066	41.7878	78.125
1068	40.6977	62.3611
1070	31.1046	42.4306
1072	24.7093	28.75
1074	7.92151	35.625
1076	5.81395	35.7639
1078	11.9186	28.2639
1080	16.4971	34.1667
1082	12.282	32.2917
1084	5.08721	22.8472
1086	11.1919	25.8333
1088	17.2965	14.3056
1090	13.5174	21.4583
1092	3.56105	9.72222
1094	8.64826	2.98611
1096	0	15.2778
1098	0	23.2639
1100	0	17.8472
1102	3.05233	15.625
1104	2.76163	13.75
1106	4.06977	12.1528
1108	13.6628	9.23611
1110	1.01744	16.4583
1112	15.3343	0.83333
1114	18.6046	25.9028
1116	5.23256	14.8611
1118	1.30814	3.61111
1120	5.59593	19.9306
1122	7.19477	4.23611
1124	0	11.0417
1126	6.10465	7.77778
1128	0	11.875
1130	4.94186	5.55556
1132	13.2994	7.84722
1134	8.72093	0
1136	0	13.3333
1138	10.5378	20.8333
1140	12.1366	11.5278
1142	0	3.40278
1144	8.06686	13.75
1146	11.8459	5.27778
1148	6.97674	13.4028
1150	9.6657	7.56944
1152	6.10465	9.09722
1154	15.407	19.3056
1156	0	18.3333
1158	0	8.88889
1160	18.75	9.51389
1162	0	8.68056
1164	2.10756	13.4028
1166	3.7064	0
1168	0	22.7083
1170	0	4.72222
1172	13.8808	2.63889
1174	2.97965	12.8472
1176	1.59884	0.48611
1178	0	0
1180	0	3.40278
1182	6.75872	7.84722
1184	5.23256	7.63889
1186	0	12.3611
1188	17.6599	17.1528
1190	0	11.0417
1192	5.59593	9.44444
1194	11.9186	17.3611
1196	0	12.0833
1198	0	11.6667
1200	10.5378	4.02778
1202	9.44767	4.30556
1204	10.1017	17.0833
1206	2.76163	11.5972
1208	0	5.20833
1210	12.064	15.5556
1212	3.48837	14.2361
1214	2.47093	9.58333
1216	11.1919	22.2222
1218	12.8634	11.875
1220	5.52326	15.1389
1222	10.0291	10.1389
1224	0	6.73611
1226	11.9186	19.6528
1228	19.2587	3.05556
1230	0	3.61111
1232	9.9564	5.97222
1234	2.32558	5.13889
1236	1.30814	14.7222
1238	0	11.5278
1240	17.4419	8.05556
1242	0.79942	5.83333
1244	5.45058	16.3889
1246	13.4448	15.2083
1248	10.0291	0
1250	4.36047	7.15278
1252	4.43314	10.2083
1254	0	7.56944
1256	17.1512	0
1258	5.37791	2.5
1260	0	6.52778
1262	4.57849	6.38889
1264	10.2471	15.9028
1266	2.76163	14.5833
1268	0.72674	7.08333
1270	7.48547	9.375
1272	0.94477	2.5
1274	5.74128	14.4444
1276	4.57849	0.625
1278	0	9.02778
1280	0	2.22222
1282	0.07267	3.75
1284	16.7878	7.91667
1286	3.99709	3.19444
1288	9.0843	14.9306
1290	0	3.88889
1292	8.57558	15.2083
1294	9.15698	9.02778
1296	2.39826	0
1298	3.63372	5.41667
1300	7.70349	0
1302	2.03488	0
1304	13.5901	17.7083
1306	5.08721	13.0556
1308	5.37791	9.23611
1310	4.79651	0.97222
1312	0	9.23611
1314	0	7.77778
1316	8.21221	10.9028
1318	8.57558	10.9722
1320	0.65407	18.75
1322	20.3488	31.5972
1324	4.86919	6.94444
1326	4.43314	13.0556
1328	20.1308	19.2361
1330	8.21221	14.8611
1332	4.65116	15.0694
1334	8.86628	2.98611
1336	10.1744	17.7083
1338	3.56105	15.5556
1340	0	29.5833
1342	10.9738	0
1344	12.8634	14.6528
1346	10.3924	11.875
1348	24.9273	27.7778
1350	0	14.7222
1352	9.30233	16.3889
1354	4.36047	9.51389
1356	15.7704	6.94444
1358	3.77907	3.81944
1360	17.0058	6.73611
1362	11.7733	16.1111
1364	2.03488	12.5
1366	2.61628	16.8056
1368	14.3895	24.4444
1370	4.50581	0.20833
1372	2.03488	5.55556
1374	5.15988	13.75
1376	15.0436	7.98611
1378	1.81686	0.20833
1380	0.2907	5.625
1382	10.7558	9.09722
1384	12.936	17.4306
1386	13.9535	12.0833
1388	0.5814	7.63889
1390	3.05233	2.22222
1392	10.3198	17.5
1394	18.532	6.80556
1396	26.4535	19.8611
1398	17.2965	11.5278
1400	19.3314	11.6667
1402	12.5	10.8333
1404	29.5785	28.1944
1406	18.6773	26.1111
1408	34.0843	26.1111
1410	28.1977	17.6389
1412	20.9302	26.875
1414	27.2529	25.4167
1416	35.9012	30.0694
1418	47.3111	21.8056
1420	41.7151	35.7639
1422	43.4593	39.7222
1424	68.8227	43.9583
1426	62.0639	43.6806
1428	66.2064	38.6111
1430	73.6919	55
1432	72.311	50.4861
1434	86.2645	47.3611
1436	94.0407	53.5417
1438	98.3285	54.2361
1440	105.596	70
1442	103.27	67.5694
1444	96.657	78.0556
1446	110.465	85.625
1448	129.36	95.7639
1450	146.73	86.875
1452	162.427	93.0556
1454	181.977	108.333
1456	197.311	121.319
1458	192.515	126.736
1460	220.203	139.792
1462	212.573	117.153
1464	187.064	118.75
1466	201.453	123.056
1468	199.709	120.347
1470	208.14	123.958
1472	196.657	143.194
1474	201.962	107.014
1476	198.401	116.944
1478	202.253	116.458
1480	203.416	114.236
1482	183.648	108.333
1484	169.113	108.472
1486	144.913	84.3056
1488	152.398	88.9583
1490	131.613	90.2778
1492	107.849	62.7778
1494	83.1395	56.6667
1496	68.968	50.4167
1498	78.7064	45.9722
1500	51.9622	53.4722
1502	44.7674	40.3472
1504	31.1046	33.6806
1506	25	33.8889
1508	25.6541	27.1528
1510	17.8779	29.6528
1512	34.6657	22.1528
1514	25.6541	23.9583
1516	31.6134	25.9722
1518	36.3372	29.8611
1520	22.7471	16.3889
1522	13.1541	21.1806
1524	15.6977	10.8333
1526	23.1831	9.02778
1528	14.5349	15.4861
1530	7.26744	20.4167
1532	2.25291	13.5417
1534	0	6.31944
1536	2.61628	16.8056
1538	10.5378	4.79167
1540	13.8808	12.5694
1542	5.6686	14.0972
1544	19.6221	8.75
1546	0.50872	10.9028
1548	6.39535	21.1111
1550	16.1337	8.75
1552	2.5436	10.9722
1554	9.59302	20.6944
1556	14.8983	15.3472
1558	14.7529	17.5694
1560	4.14244	7.98611
1562	6.5407	7.22222
1564	4.57849	14.4444
1566	9.375	3.54167
1568	18.8954	11.1111
1570	3.63372	11.6667
1572	8.35756	17.5
1574	0	5
1576	3.99709	0
1578	0	0
1580	3.92442	0
1582	4.21512	18.1944
1584	0	8.47222
1586	4.50581	2.70833
1588	5.15988	0
1590	12.1366	5.48611
1592	14.1715	12.4306
1594	1.81686	8.61111
1596	0.65407	0
1598	6.61337	0.41667
1600	5.08721	4.86111
1602	0	0
1604	15.189	5.41667
1606	3.85174	11.0417
1608	0	14.6528
1610	11.1919	13.9583
1612	17.3692	3.68056
1614	8.57558	3.61111
1616	0	9.72222
1618	3.56105	9.375
1620	12.4273	10.6944
1622	3.05233	2.01389
1624	10.8285	4.86111
1626	1.52616	0
1628	15.189	5.41667
1630	3.125	15.6944
1632	0	1.66667
1634	6.90407	0
1636	5.37791	17.2222
1638	6.75872	17.8472
1640	10.3924	17.0139
1642	19.3314	10.3472
1644	11.7006	1.80556
1646	4.21512	0.55556
1648	14.0988	0.20833
1650	0	3.47222
1652	18.0959	0
1654	13.6628	10.625
1656	5.01453	20.4167
1658	0	17.9167
1660	0.79942	4.16667
1662	0	11.5278
1664	9.59302	11.5972
1666	11.7006	21.875
1668	3.05233	6.31944
1670	4.94186	6.31944
1672	4.28779	2.70833
1674	0	9.02778
1676	9.44767	12.8472
1678	6.61337	8.75
1680	9.88372	9.30556
1682	17.7326	14.5139
1684	8.13953	0.83333
1686	11.5552	9.09722
1688	0	15.0694
1690	0	11.9444
1692	0	0
1694	4.72384	15.8333
1696	0	3.47222
1698	5.6686	7.5
1700	0.50872	17.1528
1702	11.0465	9.51389
1704	14.1715	0
1706	6.32267	2.63889
1708	0	12.9861
1710	0	1.52778
1712	0	13.5417
1714	0.36337	15.2778
1716	4.86919	18.3333
1718	3.92442	13.4722
1720	6.75872	13.3333
1722	0	21.3194
1724	6.8314	2.77778
1726	1.23547	16.8056
1728	11.2645	15.3472
1730	7.34012	6.59722
1732	0	7.15278
1734	7.41279	16.0417
1736	13.2267	0
1738	1.38081	10.5556
1740	0	0
1742	0	4.93056
1744	9.01163	7.22222
1746	0	8.26389
1748	2.10756	10.2083
1750	1.59884	2.63889
1752	0	13.4028
1754	0	17.2917
1756	4.14244	2.43056
1758	13.2994	14.7222
1760	11.5552	4.58333
1762	14.5349	2.56944
1764	15.3343	0
1766	8.72093	1.04167
1768	1.52616	8.125
1770	1.67151	9.30556
1772	3.7064	8.95833
1774	11.1919	7.5
1776	5.01453	4.65278
1778	15.4796	2.84722
1780	5.6686	11.7361
1782	11.2645	10.2083
1784	7.92151	18.125
1786	3.125	0
1788	1.09012	4.93056
1790	8.43023	14.0972
1792	10.4651	14.5833
1794	7.77616	8.68056
1796	0	3.88889
1798	0	2.77778
1800	0	0

## Sheet: Figure 4b
Y@1% Tm@Y (3.5@5@3 nm)			Y@99% Yb,1% Tm@Y (3.5@5@3 nm)			1% Tm@Y (3.5@8 nm)			1% Tm@Yb@Y (3.5@5@3 nm)
Time (ms)	Log Intensity (arb. units)		Time (ms)	Log Intensity (arb. units)		Time (ms)	Log Intensity (arb. units)		Time (ms)	Log Intensity (arb. units)
0	0.11279		0	0.02468		0	0.09528		0	0.08557
0.01	0.12993		0.02	0.0691		0.01	0.15924		0.02	0.13355
0.02	0.10004		0.04	0.06816		0.02	0.04014		0.04	0.10756
0.03	0.15703		0.06	0.07168		0.03	0.1019		0.06	0.10236
0.04	0.08051		0.08	0.03878		0.04	0.0247		0.08	0.05798
0.05	0.16461		0.1	0.10858		0.05	0.06925		0.1	0.08357
0.06	0.12555		0.12	0.33067		0.06	0.12042		0.12	0.30828
0.07	0.11718		0.14	0.49401		0.07	0.17953		0.14	0.43063
0.08	0.16899		0.16	0.62327		0.08	0.1363		0.16	0.65174
0.09	0.08609		0.18	0.87239		0.09	0.08293		0.18	0.81927
0.1	0.17656		0.2	1		0.1	0.13542		0.2	0.94282
0.11	0.29374		0.22	0.96733		0.11	0.22805		0.22	0.97321
0.12	0.53009		0.24	0.89753		0.12	0.32289		0.24	1
0.13	0.85851		0.26	0.81857		0.13	0.46758		0.26	0.92363
0.14	1		0.28	0.80658		0.14	0.59903		0.28	0.91443
0.15	0.90275		0.3	0.74148		0.15	0.68813		0.3	0.83487
0.16	0.90873		0.32	0.72738		0.16	0.89237		0.32	0.82247
0.17	0.9163		0.34	0.67662		0.17	0.98236		0.34	0.86166
0.18	0.90713		0.36	0.60893		0.18	0.96162		0.36	0.78808
0.19	0.88123		0.38	0.59765		0.19	0.97		0.38	0.66933
0.2	0.84416		0.4	0.58143		0.2	0.8981		0.4	0.66413
0.21	0.82304		0.42	0.50975		0.21	1		0.42	0.64534
0.22	0.84376		0.44	0.50928		0.22	0.94663		0.44	0.66693
0.23	0.78876		0.46	0.47168		0.23	0.88619		0.46	0.68373
0.24	0.81148		0.48	0.42491		0.24	0.8487		0.48	0.62095
0.25	0.78398		0.5	0.44724		0.25	0.86767		0.5	0.54738
0.26	0.73615		0.52	0.42045		0.26	0.92986		0.52	0.55058
0.27	0.79514		0.54	0.39224		0.27	0.77768		0.54	0.61255
0.28	0.74332		0.56	0.3436		0.28	0.89899		0.56	0.5118
0.29	0.76246		0.58	0.35652		0.29	0.91442		0.58	0.60656
0.3	0.77162		0.6	0.3671		0.3	0.89149		0.6	0.5042
0.31	0.63372		0.62	0.30059		0.31	0.75077		0.62	0.4914
0.32	0.74731		0.64	0.32738		0.32	0.82841		0.64	0.54218
0.33	0.75488		0.66	0.30576		0.33	0.84826		0.66	0.57297
0.34	0.71782		0.68	0.2564		0.34	0.79444		0.68	0.53139
0.35	0.73615		0.7	0.24771		0.35	0.82488		0.7	0.52339
0.36	0.65046		0.72	0.25311		0.36	0.80194		0.72	0.46821
0.37	0.70506		0.74	0.23995		0.37	0.80106		0.74	0.39824
0.38	0.65564		0.76	0.21998		0.38	0.76577		0.76	0.5118
0.39	0.71861		0.78	0.19671		0.39	0.71592		0.78	0.41343
0.4	0.64289		0.8	0.23619		0.4	0.68372		0.8	0.43103
0.41	0.70108		0.82	0.17368		0.41	0.70313		0.82	0.35786
0.42	0.67039		0.84	0.2047		0.42	0.72254		0.84	0.43063
0.43	0.69829		0.86	0.17556		0.43	0.78121		0.86	0.39744
0.44	0.59585		0.88	0.17462		0.44	0.76268		0.88	0.45502
0.45	0.62575		0.9	0.17109		0.45	0.69122		0.9	0.40384
0.46	0.6397		0.92	0.16075		0.46	0.69078		0.92	0.41303
0.47	0.65006		0.94	0.16428		0.47	0.73974		0.94	0.42423
0.48	0.62216		0.96	0.14642		0.48	0.63035		0.96	0.42423
0.49	0.68872		0.98	0.1725		0.49	0.72475		0.98	0.42423
0.5	0.62615		1	0.16992		0.5	0.71416		1	0.38665
0.51	0.54882		1.02	0.15441		0.51	0.67534		1.02	0.48341
0.52	0.60263		1.04	0.15911		0.52	0.72078		1.04	0.39104
0.53	0.54843		1.06	0.12221		0.53	0.7393		1.06	0.35906
0.54	0.57433		1.08	0.12973		0.54	0.62461		1.08	0.30868
0.55	0.51933		1.1	0.13796		0.55	0.73269		1.1	0.32947
0.56	0.55959		1.12	0.13514		0.56	0.6996		1.12	0.40704
0.57	0.55321		1.14	0.13913		0.57	0.75077		1.14	0.29308
0.58	0.52212		1.16	0.12432		0.58	0.74151		1.16	0.32507
0.59	0.59028		1.18	0.07638		0.59	0.73798		1.18	0.36545
0.6	0.55401		1.2	0.12573		0.6	0.66343		1.2	0.38145
0.61	0.50219		1.22	0.15065		0.61	0.61623		1.22	0.35506
0.62	0.52013		1.24	0.10176		0.62	0.68681		1.24	0.30028
0.63	0.59426		1.26	0.0973		0.63	0.63564		1.26	0.28948
0.64	0.50658		1.28	0.10952		0.64	0.59065		1.28	0.28549
0.65	0.52411		1.3	0.09965		0.65	0.60785		1.3	0.34026
0.66	0.54524		1.32	0.12808		0.66	0.62858		1.32	0.27989
0.67	0.59227		1.34	0.08884		0.67	0.7049		1.34	0.30748
0.68	0.51574		1.36	0.08837		0.68	0.61888		1.36	0.41144
0.69	0.48306		1.38	0.10646		0.69	0.58491		1.38	0.2523
0.7	0.52451		1.4	0.08179		0.7	0.67402		1.4	0.32107
0.71	0.43284		1.42	0.09001		0.71	0.6524		1.42	0.31228
0.72	0.49382		1.44	0.1074		0.72	0.63255		1.44	0.30028
0.73	0.42686		1.46	0.09354		0.73	0.60521		1.46	0.2431
0.74	0.48187		1.48	0.07756		0.74	0.64711		1.48	0.32187
0.75	0.4436		1.5	0.10364		0.75	0.6352		1.5	0.33467
0.76	0.42407		1.52	0.0926		0.76	0.59682		1.52	0.27669
0.77	0.40096		1.54	0.07215		0.77	0.58227		1.54	0.22151
0.78	0.4432		1.56	0.12103		0.78	0.56992		1.56	0.26429
0.79	0.44002		1.58	0.0926		0.79	0.51566		1.58	0.26469
0.8	0.43922		1.6	0.11234		0.8	0.59285		1.6	0.2391
0.81	0.43244		1.62	0.0416		0.81	0.57389		1.62	0.29428
0.82	0.41969		1.64	0.07732		0.82	0.52581		1.64	0.21631
0.83	0.40813		1.66	0.07474		0.83	0.573		1.66	0.28269
0.84	0.48107		1.68	0.07215		0.84	0.56198		1.68	0.23631
0.85	0.44639		1.7	0.05452		0.85	0.5461		1.7	0.23671
0.86	0.44639		1.72	0.0933		0.86	0.4839		1.72	0.30828
0.87	0.43603		1.74	0.06134		0.87	0.5333		1.74	0.28309
0.88	0.34037		1.76	0.07356		0.88	0.56418		1.76	0.20992
0.89	0.44281		1.78	0.09965		0.89	0.57477		1.78	0.21991
0.9	0.38342		1.8	0.05382		0.9	0.63785		1.8	0.22071
0.91	0.42367		1.82	0.1208		0.91	0.56639		1.82	0.2551
0.92	0.40733		1.84	0.05147		0.92	0.52713		1.84	0.21511
0.93	0.42607		1.86	0.08461		0.93	0.57168		1.86	0.26749
0.94	0.4436		1.88	0.08249		0.94	0.48169		1.88	0.23591
0.95	0.35034		1.9	0.06792		0.95	0.58271		1.9	0.2395
0.96	0.34436		1.92	0.06251		0.96	0.59815		1.92	0.17793
0.97	0.38183		1.94	0.09354		0.97	0.51037		1.94	0.22911
0.98	0.40096		1.96	0.07803		0.98	0.56198		1.96	0.26949
0.99	0.37306		1.98	0.09283		0.99	0.56418		1.98	0.30788
1	0.41212		2	0.08884		1	0.47552		2	0.22671
1.01	0.38382		2.02	0.05875		1.01	0.48699		2.02	0.2447
1.02	0.36429		2.04	0.11375		1.02	0.54124		2.04	0.12155
1.03	0.40813		2.06	0.10247		1.03	0.57389		2.06	0.2403
1.04	0.31925		2.08	0.04395		1.04	0.57609		2.08	0.10876
1.05	0.39817		2.1	0.08249		1.05	0.50728		2.1	0.22311
1.06	0.39099		2.12	0.06392		1.06	0.49801		2.12	0.21591
1.07	0.37784		2.14	0.0651		1.07	0.41597		2.14	0.19872
1.08	0.35273		2.16	0.10458		1.08	0.40803		2.16	0.20952
1.09	0.33121		2.18	0.0785		1.09	0.47199		2.18	0.21431
1.1	0.37346		2.2	0.06439		1.1	0.44817		2.2	0.17513
1.11	0.36509		2.22	0.09612		1.11	0.44596		2.22	0.20792
1.12	0.332		2.24	0.08555		1.12	0.51522		2.24	0.28509
1.13	0.3607		2.26	0.06604		1.13	0.48302		2.26	0.10556
1.14	0.34755		2.28	0.05781		1.14	0.42082		2.28	0.21671
1.15	0.34516		2.3	0.08978		1.15	0.42788		2.3	0.2383
1.16	0.35233		2.32	0.0886		1.16	0.46008		2.32	0.20032
1.17	0.32483		2.34	0.07568		1.17	0.40273		2.34	0.12755
1.18	0.38023		2.36	0.08038		1.18	0.44596		2.36	0.2623
1.19	0.29932		2.38	0.06533		1.19	0.48831		2.38	0.20552
1.2	0.40933		2.4	0.051		1.2	0.4914		2.4	0.18433
1.21	0.34675		2.42	0.05382		1.21	0.46846		2.42	0.2459
1.22	0.35672		2.44	0.05969		1.22	0.43758		2.44	0.16313
1.23	0.29414		2.46	0.08884		1.23	0.50904		2.46	0.22471
1.24	0.3069		2.48	0.05264		1.24	0.4367		2.48	0.19472
1.25	0.31487		2.5	0.06016		1.25	0.4689		2.5	0.21591
1.26	0.29334		2.52	0.04841		1.26	0.47816		2.52	0.21871
1.27	0.31447		2.54	0.07474		1.27	0.47464		2.54	0.17073
1.28	0.32363		2.56	0.06557		1.28	0.42788		2.56	0.12795
1.29	0.2778		2.58	0.0745		1.29	0.4045		2.58	0.2479
1.3	0.26863		2.6	0.09095		1.3	0.44729		2.6	0.13715
1.31	0.30929		2.62	0.0557		1.31	0.35201		2.62	0.16114
1.32	0.32882		2.64	0.08202		1.32	0.43979		2.64	0.17473
1.33	0.28537		2.66	0.07215		1.33	0.43582		2.66	0.11076
1.34	0.24791		2.68	0.07967		1.34	0.40097		2.68	0.08956
1.35	0.26385		2.7	0.08296		1.35	0.38774		2.7	0.12675
1.36	0.37306		2.72	0.02891		1.36	0.4067		2.72	0.17833
1.37	0.22041		2.74	0.07286		1.37	0.41641		2.74	0.17953
1.38	0.27142		2.76	0.09025		1.38	0.37583		2.76	0.12355
1.39	0.28378		2.78	0.04301		1.39	0.38509		2.78	0.15714
1.4	0.30331		2.8	0.07662		1.4	0.46581		2.8	0.13675
1.41	0.31487		2.82	0.06486		1.41	0.41509		2.82	0.16313
1.42	0.2786		2.84	0.05969		1.42	0.41906		2.84	0.19752
1.43	0.26305		2.86	0.06627		1.43	0.35642		2.86	0.14194
1.44	0.22718		2.88	0.06557		1.44	0.41067		2.88	0.16793
1.45	0.24432		2.9	0.08813		1.45	0.38641		2.9	0.16593
1.46	0.25787		2.92	0.07333		1.46	0.4614		2.92	0.12475
1.47	0.30809		2.94	0.05711		1.47	0.31363		2.94	0.16793
1.48	0.25628		2.96	0.0933		1.48	0.41685		2.96	0.12875
1.49	0.25986		2.98	0.06439		1.49	0.38509		2.98	0.14554
1.5	0.29574		3	0.09542		1.5	0.32025		3	0.17313
1.51	0.28776		3.02	0.05546		1.51	0.36083		3.02	0.18872
1.52	0.28936		3.04	0.09589		1.52	0.38288		3.04	0.17193
1.53	0.31327		3.06	0.05781		1.53	0.37936		3.06	0.2475
1.54	0.22957		3.08	0.06769		1.54	0.37671		3.08	0.12995
1.55	0.26265		3.1	0.06722		1.55	0.39082		3.1	0.21551
1.56	0.2782		3.12	0.07145		1.56	0.32775		3.12	0.20672
1.57	0.32603		3.14	0.05899		1.57	0.43449		3.14	0.16673
1.58	0.25747		3.16	0.08461		1.58	0.38553		3.16	0.16753
1.59	0.21004		3.18	0.07074		1.59	0.32466		3.18	0.21032
1.6	0.28856		3.2	0.07403		1.6	0.31054		3.2	0.09836
1.61	0.29255		3.22	0.07215		1.61	0.39832		3.22	0.17793
1.62	0.28816		3.24	0.03713		1.62	0.35068		3.24	0.16433
1.63	0.24831		3.26	0.09001		1.63	0.33524		3.26	0.13075
1.64	0.26465		3.28	0.05264		1.64	0.44596		3.28	0.12035
1.65	0.29574		3.3	0.02585		1.65	0.40538		3.3	0.13395
1.66	0.1957		3.32	0.06745		1.66	0.42611		3.32	0.15034
1.67	0.20247		3.34	0.08625		1.67	0.42832		3.34	0.15274
1.68	0.21802		3.36	0.04324		1.68	0.34407		3.36	0.17353
1.69	0.20646		3.38	0.09307		1.69	0.35377		3.38	0.14114
1.7	0.28737		3.4	0.047		1.7	0.40185		3.4	0.15434
1.71	0.2507		3.42	0.08437		1.71	0.31936		3.42	0.18153
1.72	0.27381		3.44	0.07521		1.72	0.3573		3.44	0.17233
1.73	0.18892		3.46	0.08108		1.73	0.39435		3.46	0.12675
1.74	0.24472		3.48	0.0738		1.74	0.33613		3.48	0.12315
1.75	0.19609		3.5	0.06722		1.75	0.38024		3.5	0.03758
1.76	0.16341		3.52	0.06298		1.76	0.42126		3.52	0.18073
1.77	0.18772		3.54	0.07403		1.77	0.367		3.54	0.15074
1.78	0.28577		3.56	0.07239		1.78	0.28716		3.56	0.15834
1.79	0.24671		3.58	0.09142		1.79	0.32995		3.58	0.05278
1.8	0.18972		3.6	0.10999		1.8	0.39391		3.6	0.14674
1.81	0.2503		3.62	0.08014		1.81	0.30745		3.62	0.18992
1.82	0.21323		3.64	0.07262		1.82	0.29334		3.64	0.16873
1.83	0.2491		3.66	0.03925		1.83	0.33745		3.66	0.12995
1.84	0.23117		3.68	0.08696		1.84	0.32245		3.68	0.18313
1.85	0.2782		3.7	0.05781		1.85	0.31363		3.7	0.11555
1.86	0.22798		3.72	0.08978		1.86	0.33877		3.72	0.12195
1.87	0.21124		3.74	0.04254		1.87	0.27966		3.74	0.12475
1.88	0.277		3.76	0.04301		1.88	0.26511		3.76	0.16713
1.89	0.27939		3.78	0.08414		1.89	0.35377		3.78	0.18393
1.9	0.28139		3.8	0.08132		1.9	0.25584		3.8	0.15554
1.91	0.21802		3.82	0.09307		1.91	0.32466		3.82	0.14514
1.92	0.20646		3.84	0.0517		1.92	0.32554		3.84	0.11156
1.93	0.18015		3.86	0.05194		1.93	0.37274		3.86	0.10116
1.94	0.14787		3.88	0.06416		1.94	0.26599		3.88	0.12275
1.95	0.20446		3.9	0.06181		1.95	0.32069		3.9	0.19112
1.96	0.19609		3.92	0.0658		1.96	0.33216		3.92	0.11236
1.97	0.15823		3.94	0.06369		1.97	0.27172		3.94	0.14274
1.98	0.25149		3.96	0.06627		1.98	0.22982		3.96	0.12155
1.99	0.27262		3.98	0.10176		1.99	0.29025		3.98	0.14634
2	0.18772		4	0.0423		2	0.29863		4	0.14474
2.01	0.21164		4.02	0.07239		2.01	0.35333		4.02	0.12955
2.02	0.23675		4.04	0.05311		2.02	0.28452		4.04	0.19752
2.03	0.18294		4.06	0.05664		2.03	0.26026		4.06	0.10556
2.04	0.24591		4.08	0.0691		2.04	0.33172		4.08	0.18233
2.05	0.19769		4.1	0.09095		2.05	0.31363		4.1	0.18393
2.06	0.19211		4.12	0.05922		2.06	0.27878		4.12	0.14434
2.07	0.22041		4.14	0.09213		2.07	0.2929		4.14	0.15114
2.08	0.20646		4.16	0.06722		2.08	0.27481		4.16	0.14034
2.09	0.12116		4.18	0.07168		2.09	0.26599		4.18	0.12835
2.1	0.17258		4.2	0.09871		2.1	0.34054		4.2	0.12755
2.11	0.24113		4.22	0.05617		2.11	0.30172		4.22	0.12355
2.12	0.19051		4.24	0.08696		2.12	0.35906		4.24	0.18433
2.13	0.222		4.26	0.06651		2.13	0.30393		4.26	0.15714
2.14	0.21682		4.28	0.06369		2.14	0.28055		4.28	0.09876
2.15	0.29175		4.3	0.06745		2.15	0.27349		4.3	0.10516
2.16	0.17497		4.32	0.04042		2.16	0.26687		4.32	0.12915
2.17	0.20566		4.34	0.0658		2.17	0.31054		4.34	0.10476
2.18	0.18015		4.36	0.06228		2.18	0.30922		4.36	0.11675
2.19	0.22678		4.38	0.05476		2.19	0.29069		4.38	0.19272
2.2	0.27102		4.4	0.05405		2.2	0.29422		4.4	0.07397
2.21	0.20885		4.42	0.07239		2.21	0.2854		4.42	0.15834
2.22	0.21483		4.44	0.08226		2.22	0.21747		4.44	0.06997
2.23	0.15265		4.46	0.03619		2.23	0.29687		4.46	0.16313
2.24	0.167		4.48	0.06392		2.24	0.28937		4.48	0.11315
2.25	0.1957		4.5	0.05734		2.25	0.25761		4.5	0.18113
2.26	0.2236		4.52	0.07356		2.26	0.28231		4.52	0.13035
2.27	0.14388		4.54	0.06251		2.27	0.29907		4.54	0.13834
2.28	0.25389		4.56	0.03713		2.28	0.27217		4.56	0.15394
2.29	0.14109		4.58	0.08978		2.29	0.29907		4.58	0.13794
2.3	0.1654		4.6	0.0651		2.3	0.25452		4.6	0.12715
2.31	0.17457		4.62	0.05617		2.31	0.28981		4.62	0.11076
2.32	0.17497		4.64	0.04959		2.32	0.27922		4.64	0.17433
2.33	0.14308		4.66	0.07168		2.33	0.2876		4.66	0.21471
2.34	0.11758		4.68	0.0738		2.34	0.31363		4.68	0.10836
2.35	0.17816		4.7	0.06416		2.35	0.25232		4.7	0.17033
2.36	0.16182		4.72	0.05311		2.36	0.20291		4.72	0.15314
2.37	0.16222		4.74	0.0658		2.37	0.24526		4.74	0.03958
2.38	0.19012		4.76	0.09894		2.38	0.30084		4.76	0.14034
2.39	0.1658		4.78	0.04794		2.39	0.28055		4.78	0.11475
2.4	0.19649		4.8	0.08931		2.4	0.2135		4.8	0.17513
2.41	0.16501		4.82	0.06298		2.41	0.27834		4.82	0.13834
2.42	0.14787		4.84	0.07497		2.42	0.21835		4.84	0.09716
2.43	0.13272		4.86	0.09941		2.43	0.24041		4.86	0.09076
2.44	0.19609		4.88	0.10388		2.44	0.32642		4.88	0.13235
2.45	0.16261		4.9	0.07051		2.45	0.2554		4.9	0.12835
2.46	0.09725		4.92	0.06486		2.46	0.27569		4.92	0.15954
2.47	0.20167		4.94	0.04771		2.47	0.25893		4.94	0.12555
2.48	0.14986		4.96	0.07262		2.48	0.28981		4.96	0.10156
2.49	0.20167		4.98	0.06345		2.49	0.26511		4.98	0.12235
2.5	0.20167		5	0.05311		2.5	0.30084		5	0.12315
2.51	0.17497					2.51	0.28716
2.52	0.17896					2.52	0.28937
2.53	0.17338					2.53	0.2232
2.54	0.15544					2.54	0.28187
2.55	0.14627					2.55	0.18306
2.56	0.13591					2.56	0.20115
2.57	0.17457					2.57	0.21967
2.58	0.1395					2.58	0.1985
2.59	0.20128					2.59	0.24438
2.6	0.16819					2.6	0.25011
2.61	0.17776					2.61	0.22673
2.62	0.24472					2.62	0.28011
2.63	0.15504					2.63	0.17997
2.64	0.13113					2.64	0.16674
2.65	0.23555					2.65	0.24129
2.66	0.15982					2.66	0.23202
2.67	0.1949					2.67	0.17777
2.68	0.20845					2.68	0.25408
2.69	0.22519					2.69	0.25849
2.7	0.16301					2.7	0.28672
2.71	0.22479					2.71	0.22144
2.72	0.1957					2.72	0.24746
2.73	0.10124					2.73	0.23555
2.74	0.13711					2.74	0.24746
2.75	0.13551					2.75	0.23335
2.76	0.12874					2.76	0.22805
2.77	0.22559					2.77	0.33745
2.78	0.0845					2.78	0.33039
2.79	0.15145					2.79	0.22805
2.8	0.20367					2.8	0.20909
2.81	0.12276					2.81	0.23511
2.82	0.16062					2.82	0.30393
2.83	0.13073					2.83	0.28716
2.84	0.16102					2.84	0.27349
2.85	0.12037					2.85	0.2532
2.86	0.16979					2.86	0.24614
2.87	0.15504					2.87	0.21217
2.88	0.17098					2.88	0.24526
2.89	0.20566					2.89	0.23247
2.9	0.17298					2.9	0.17733
2.91	0.15345					2.91	0.16762
2.92	0.20725					2.92	0.23952
2.93	0.19649					2.93	0.26731
2.94	0.12674					2.94	0.21438
2.95	0.1662					2.95	0.16409
2.96	0.16859					2.96	0.21306
2.97	0.19091					2.97	0.20953
2.98	0.23515					2.98	0.22408
2.99	0.15823					2.99	0.1738
3	0.18493					3	0.24041
3.01	0.15982					3.01	0.18615
3.02	0.17377					3.02	0.23379
3.03	0.18972					3.03	0.22938
3.04	0.16501					3.04	0.1813
3.05	0.15823					3.05	0.19938
3.06	0.15943					3.06	0.25584
3.07	0.16939					3.07	0.28055
3.08	0.18573					3.08	0.15307
3.09	0.18892					3.09	0.29996
3.1	0.15903					3.1	0.23379
3.11	0.16261					3.11	0.28275
3.12	0.16022					3.12	0.18703
3.13	0.14986					3.13	0.18615
3.14	0.08051					3.14	0.2457
3.15	0.21323					3.15	0.21791
3.16	0.1933					3.16	0.27614
3.17	0.19131					3.17	0.17689
3.18	0.13352					3.18	0.16718
3.19	0.14986					3.19	0.24746
3.2	0.13033					3.2	0.2854
3.21	0.11519					3.21	0.23864
3.22	0.13033					3.22	0.22541
3.23	0.06696					3.23	0.2704
3.24	0.14348					3.24	0.21923
3.25	0.10482					3.25	0.22056
3.26	0.19849					3.26	0.14998
3.27	0.13392					3.27	0.23423
3.28	0.18374					3.28	0.20026
3.29	0.17696					3.29	0.26775
3.3	0.13113					3.3	0.16718
3.31	0.15305					3.31	0.23688
3.32	0.20765					3.32	0.23467
3.33	0.14348					3.33	0.18924
3.34	0.15783					3.34	0.17644
3.35	0.13073					3.35	0.2135
3.36	0.12037					3.36	0.23467
3.37	0.11439					3.37	0.20776
3.38	0.21961					3.38	0.28849
3.39	0.13472					3.39	0.18306
3.4	0.13432					3.4	0.16321
3.41	0.16341					3.41	0.2382
3.42	0.08729					3.42	0.16983
3.43	0.16421					3.43	0.20423
3.44	0.15743					3.44	0.19365
3.45	0.15863					3.45	0.19541
3.46	0.1112					3.46	0.24305
3.47	0.13073					3.47	0.15174
3.48	0.15783					3.48	0.23114
3.49	0.12037					3.49	0.18086
3.5	0.10921					3.5	0.13939
3.51	0.10004					3.51	0.18703
3.52	0.11877					3.52	0.15218
3.53	0.09685					3.53	0.18703
3.54	0.13711					3.54	0.22541
3.55	0.06736					3.55	0.16189
3.56	0.18693					3.56	0.2285
3.57	0.17816					3.57	0.16674
3.58	0.14747					3.58	0.17468
3.59	0.13352					3.59	0.206
3.6	0.14069					3.6	0.2082
3.61	0.10961					3.61	0.21394
3.62	0.13232					3.62	0.1835
3.63	0.12674					3.63	0.21747
3.64	0.11837					3.64	0.1813
3.65	0.14508					3.65	0.11689
3.66	0.14747					3.66	0.19541
3.67	0.13272					3.67	0.12042
3.68	0.12077					3.68	0.19541
3.69	0.16381					3.69	0.17203
3.7	0.17656					3.7	0.16277
3.71	0.09167					3.71	0.16101
3.72	0.1379					3.72	0.19497
3.73	0.11758					3.73	0.24702
3.74	0.06457					3.74	0.15924
3.75	0.1104					3.75	0.176
3.76	0.13591					3.76	0.12836
3.77	0.09964					3.77	0.24261
3.78	0.19012					3.78	0.13851
3.79	0.12395					3.79	0.09704
3.8	0.10841					3.8	0.20644
3.81	0.18015					3.81	0.10057
3.82	0.0833					3.82	0.2157
3.83	0.17577					3.83	0.20159
3.84	0.15106					3.84	0.20247
3.85	0.20287					3.85	0.22144
3.86	0.14348					3.86	0.17027
3.87	0.12515					3.87	0.1813
3.88	0.14308					3.88	0.16762
3.89	0.21961					3.89	0.20071
3.9	0.10801					3.9	0.2457
3.91	0.14109					3.91	0.13895
3.92	0.17856					3.92	0.1341
3.93	0.12356					3.93	0.23644
3.94	0.19012					3.94	0.14292
3.95	0.06337					3.95	0.14204
3.96	0.12116					3.96	0.13542
3.97	0.20327					3.97	0.19762
3.98	0.13711					3.98	0.25629
3.99	0.167					3.99	0.191
4	0.17019					4	0.1588
4.01	0.11638					4.01	0.15659
4.02	0.09685					4.02	0.17203
4.03	0.14468					4.03	0.21923
4.04	0.1391					4.04	0.24393
4.05	0.14787					4.05	0.18527
4.06	0.11439					4.06	0.20247
4.07	0.08888					4.07	0.17865
4.08	0.14468					4.08	0.18747
4.09	0.12236					4.09	0.11469
4.1	0.19888					4.1	0.21703
4.11	0.08928					4.11	0.14336
4.12	0.09805					4.12	0.19629
4.13	0.1678					4.13	0.14689
4.14	0.17617					4.14	0.19497
4.15	0.16062					4.15	0.17512
4.16	0.1108					4.16	0.13189
4.17	0.15783					4.17	0.18262
4.18	0.11678					4.18	0.15307
4.19	0.14866					4.19	0.17821
4.2	0.15026					4.2	0.18527
4.21	0.14069					4.21	0.11866
4.22	0.16062					4.22	0.17247
4.23	0.15145					4.23	0.18086
4.24	0.17019					4.24	0.16762
4.25	0.20407					4.25	0.21879
4.26	0.15664					4.26	0.19056
4.27	0.10442					4.27	0.16012
4.28	0.1387					4.28	0.15351
4.29	0.10084					4.29	0.18615
4.3	0.14189					4.3	0.14248
4.31	0.11837					4.31	0.16453
4.32	0.09008					4.32	0.16189
4.33	0.1654					4.33	0.13057
4.34	0.17178					4.34	0.27569
4.35	0.13631					4.35	0.09087
4.36	0.1383					4.36	0.14645
4.37	0.13113					4.37	0.18791
4.38	0.07732					4.38	0.12086
4.39	0.07413					4.39	0.17865
4.4	0.14308					4.4	0.20776
4.41	0.16859					4.41	0.17027
4.42	0.06297					4.42	0.14513
4.43	0.10801					4.43	0.17865
4.44	0.06576					4.44	0.16145
4.45	0.10363					4.45	0.16277
4.46	0.15145					4.46	0.13277
4.47	0.09247					4.47	0.1363
4.48	0.13591					4.48	0.11998
4.49	0.14308					4.49	0.11689
4.5	0.11279					4.5	0.17159
4.51	0.1375					4.51	0.10498
4.52	0.15823					4.52	0.15395
4.53	0.07334					4.53	0.12528
4.54	0.11399					4.54	0.14116
4.55	0.14627					4.55	0.18483
4.56	0.09486					4.56	0.16542
4.57	0.12435					4.57	0.20335
4.58	0.17338					4.58	0.11337
4.59	0.14986					4.59	0.20909
4.6	0.14348					4.6	0.11337
4.61	0.14827					4.61	0.14071
4.62	0.04384					4.62	0.21923
4.63	0.15026					4.63	0.11954
4.64	0.24073					4.64	0.07764
4.65	0.167					4.65	0.2307
4.66	0.1387					4.66	0.1438
4.67	0.1674					4.67	0.11292
4.68	0.12037					4.68	0.19409
4.69	0.10801					4.69	0.14557
4.7	0.11319					4.7	0.20291
4.71	0.10761					4.71	0.17159
4.72	0.10801					4.72	0.14954
4.73	0.16979					4.73	0.15351
4.74	0.16979					4.74	0.19232
4.75	0.12435					4.75	0.1738
4.76	0.13193					4.76	0.19277
4.77	0.14189					4.77	0.15924
4.78	0.10921					4.78	0.12263
4.79	0.12834					4.79	0.22717
4.8	0.10363					4.8	0.21614
4.81	0.14906					4.81	0.1513
4.82	0.18613					4.82	0.14027
4.83	0.14428					4.83	0.1685
4.84	0.10203					4.84	0.1513
4.85	0.09645					4.85	0.10057
4.86	0.11718					4.86	0.15571
4.87	0.13432					4.87	0.20556
4.88	0.05301					4.88	0.07764
4.89	0.1395					4.89	0.10851
4.9	0.09685					4.9	0.13233
4.91	0.14109					4.91	0.1813
4.92	0.08649					4.92	0.24526
4.93	0.09605					4.93	0.15483
4.94	0.17856					4.94	0.20115
4.95	0.10403					4.95	0.23555
4.96	0.12595					4.96	0.14777
4.97	0.06576					4.97	0.07808
4.98	0.11399					4.98	0.16233
4.99	0.14069					4.99	0.15042
5	0.11837					5	0.17203

## Sheet: Figure 4c
Y@8% Tm@Y (3.5@5.5@3.5 nm)			Y@92% Yb,8% Tm@Y (3.5@5.5@3.5 nm)			IRF			8% Tm@Y (3.5@9 nm)			8% Tm@Yb@Y (3.5@5.5@3.5 nm)
Time (ms)	Log Intensity (arb. units)		Time (ms)	Log Intensity (arb. units)		Time (ms)	Log Intensity (arb. units)		Time (ms)	Log Intensity (arb. units)		Time (ms)	Log Intensity (arb. units)
0	0.03415		0	0.08615		0	0.00216		0	0.06862		0	0.12506
0.002	0.01897		0.001	0.04885		0.001	0.00108		0.002	0.03878		0.002	0.13375
0.004	0.0172		0.002	0.05861		0.002	0.00108		0.004	0.05758		0.004	0.15693
0.006	0.02176		0.003	0.14121		0.003	0.000539665		0.006	0.04833		0.006	0.23563
0.008	0.01796		0.004	0.08703		0.004	0		0.008	0.05459		0.008	0.19556
0.01	0.02125		0.005	0.07726		0.005	0.000539665		0.01	0.07488		0.01	0.18011
0.012	0.00784		0.006	0.09769		0.006	0.00108		0.012	0.02148		0.012	0.29937
0.014	0.03365		0.007	0.04352		0.007	0		0.014	0.07578		0.014	0.26557
0.016	0.01998		0.008	0.0595		0.008	0		0.016	0.02446		0.016	0.24915
0.018	0.0301		0.009	0.09059		0.009	0.000539665		0.018	0.054		0.018	0.35442
0.02	0.0129		0.01	0.10124		0.01	0.00162		0.02	0.02595		0.02	0.30662
0.022	0.01973		0.011	0.05684		0.011	0.00162		0.022	0.11754		0.022	0.30275
0.024	0.01012		0.012	0.12611		0.012	0.000539665		0.024	0.06862		0.024	0.36359
0.026	0.03036		0.013	0.09236		0.013	0.00108		0.026	0.06563		0.026	0.33848
0.028	0.02985		0.014	0.07815		0.014	0.00162		0.028	0.05937		0.028	0.39208
0.03	0.02504		0.015	0.0746		0.015	0.00216		0.03	0.07518		0.03	0.45775
0.032	0.00202		0.016	0.13588		0.016	0.000539665		0.032	0.04893		0.032	0.52342
0.034	0.01923		0.017	0.07726		0.017	0.00108		0.034	0.09547		0.034	0.41912
0.036	0.01088		0.018	0.10657		0.018	0.00162		0.036	0.01909		0.036	0.4592
0.038	0.01341		0.019	0.10568		0.019	0.00108		0.038	0.03968		0.038	0.45534
0.04	0.00734		0.02	0.0746		0.02	0.000539665		0.04	0		0.04	0.55384
0.042	0.02201		0.021	0.09059		0.021	0.000539665		0.042	0.12411		0.042	0.55384
0.044	0.021		0.022	0.08259		0.022	0.000539665		0.044	0.05161		0.044	0.57074
0.046	0.0086		0.023	0.06128		0.023	0.00162		0.046	0.07667		0.046	0.69773
0.048	0.0167		0.024	0.06217		0.024	0.000539665		0.048	0.07279		0.048	0.63979
0.05	0.02479		0.025	0.06572		0.025	0.000539665		0.05	0.06414		0.05	0.60068
0.052	0.03213		0.026	0.13943		0.026	0.00324		0.052	0.08085		0.052	0.64268
0.054	0.01746		0.027	0.09947		0.027	0.00162		0.054	0.04833		0.054	0.60744
0.056	0.01897		0.028	0.06217		0.028	0.00108		0.056	0.03282		0.056	0.66683
0.058	0.01695		0.029	0		0.029	0.000539665		0.058	0.07518		0.058	0.69049
0.06	0.03339		0.03	0.09147		0.03	0.00162		0.06	0.07786		0.06	0.72139
0.062	0.01594		0.031	0.0444		0.031	0		0.062	0.07339		0.062	0.66924
0.064	0.01138		0.032	0.10213		0.032	0		0.064	0.071		0.064	0.66779
0.066	0.02125		0.033	0.11368		0.033	0.00162		0.066	0.09726		0.066	0.81362
0.068	0.03112		0.034	0.08703		0.034	0.00108		0.068	0.09099		0.068	0.74264
0.07	0.01998		0.035	0.07194		0.035	0.000539665		0.07	0.04952		0.07	0.70739
0.072	0.02783		0.036	0.08437		0.036	0.000539665		0.072	0.06683		0.072	0.76147
0.074	0.0215		0.037	0.07194		0.037	0.000539665		0.074	0.06086		0.074	0.78706
0.076	0.00784		0.038	0.05506		0.038	0.00108		0.076	0.10292		0.076	0.77306
0.078	0.0301		0.039	0.08792		0.039	0		0.078	0.02655		0.078	0.77789
0.08	0.03289		0.04	0.07016		0.04	0.000539665		0.08	0.03759		0.08	0.89136
0.082	0.01062		0.041	0.06483		0.041	0		0.082	0.09099		0.082	0.88315
0.084	0.01493		0.042	0.07638		0.042	0.00108		0.084	0.08473		0.084	0.74891
0.086	0.01872		0.043	0.02487		0.043	0.000539665		0.086	0.11187		0.086	0.89184
0.088	0.02024		0.044	0.09858		0.044	0		0.088	0.04952		0.088	0.80975
0.09	0.01214		0.045	0.08171		0.045	0		0.09	0.0543		0.09	0.8846
0.092	0.02606		0.046	0.10391		0.046	0.00108		0.092	0.04714		0.092	0.92033
0.094	0.02176		0.047	0.12345		0.047	0.000539665		0.094	0.05012		0.094	0.85031
0.096	0.01493		0.048	0.07549		0.048	0.00108		0.096	0.11665		0.096	0.84017
0.098	0.01998		0.049	0.03552		0.049	0.000539665		0.098	0.02774		0.098	0.85901
0.1	0.01037		0.05	0.10213		0.05	0.00108		0.1	0.07936		0.1	0.8957
0.102	0.02074		0.051	0.09591		0.051	0.00108		0.102	0.09964		0.102	0.98358
0.104	0.02201		0.052	0.10302		0.052	0		0.104	0.07846		0.104	0.90439
0.106	0.03466		0.053	0.10036		0.053	0		0.106	0.07578		0.106	0.89715
0.108	0.08525		0.054	0.11812		0.054	0		0.108	0.09934		0.108	0.96041
0.11	0.13509		0.055	0.09147		0.055	0.000539665		0.11	0.14379		0.11	0.9184
0.112	0.15254		0.056	0.05684		0.056	0		0.112	0.13723		0.112	0.96089
0.114	0.18341		0.057	0.0746		0.057	0.00108		0.114	0.20644		0.114	1
0.116	0.21047		0.058	0.03552		0.058	0.00108		0.116	0.25		0.116	0.95413
0.118	0.23906		0.059	0.07726		0.059	0.00162		0.118	0.27655		0.118	0.95799
0.12	0.30584		0.06	0.05062		0.06	0		0.12	0.28789		0.12	0.81748
0.122	0.31394		0.061	0.10924		0.061	0.000539665		0.122	0.32637		0.122	0.88315
0.124	0.33949		0.062	0.06838		0.062	0.00108		0.124	0.36396		0.124	0.77451
0.126	0.37212		0.063	0.1119		0.063	0		0.126	0.32369		0.126	0.82134
0.128	0.38781		0.064	0.05773		0.064	0		0.128	0.4278		0.128	0.82762
0.13	0.4384		0.065	0.07371		0.065	0.0027		0.13	0.44004		0.13	0.81072
0.132	0.44017		0.066	0.07993		0.066	0.00216		0.132	0.40453		0.132	0.75809
0.134	0.4599		0.067	0.14298		0.067	0.00216		0.134	0.46181		0.134	0.69387
0.136	0.48773		0.068	0.07282		0.068	0.00108		0.136	0.5185		0.136	0.71077
0.138	0.4976		0.069	0.16252		0.069	0.000539665		0.138	0.46271		0.138	0.69821
0.14	0.53959		0.07	0.14742		0.07	0		0.14	0.53132		0.14	0.65331
0.142	0.54971		0.071	0.09236		0.071	0		0.142	0.50119		0.142	0.78078
0.144	0.55553		0.072	0.12611		0.072	0.000539665		0.144	0.61396		0.144	0.6393
0.146	0.5874		0.073	0.11456		0.073	0		0.146	0.60561		0.146	0.6649
0.148	0.59474		0.074	0.06039		0.074	0.00162		0.148	0.61128		0.148	0.6929
0.15	0.60359		0.075	0.09236		0.075	0.000539665		0.15	0.6253		0.15	0.51956
0.152	0.62535		0.076	0.10835		0.076	0.000539665		0.152	0.60889		0.152	0.58571
0.154	0.63015		0.077	0.07194		0.077	0		0.154	0.68467		0.154	0.71753
0.156	0.66405		0.078	0.09591		0.078	0.000539665		0.156	0.71957		0.156	0.662
0.158	0.65065		0.079	0.13144		0.079	0.000539665		0.158	0.6605		0.158	0.5944
0.16	0.65469		0.08	0.14742		0.08	0		0.16	0.62291		0.16	0.57508
0.162	0.67417		0.081	0.10213		0.081	0.000539665		0.162	0.70704		0.162	0.62627
0.164	0.66405		0.082	0.08615		0.082	0.00108		0.164	0.67035		0.164	0.57412
0.166	0.69137		0.083	0.06217		0.083	0.00108		0.166	0.74821		0.166	0.52245
0.168	0.69137		0.084	0.10124		0.084	0.000539665		0.168	0.77566		0.168	0.51714
0.17	0.68303		0.085	0.08703		0.085	0.00108		0.17	0.71629		0.17	0.50893
0.172	0.69011		0.086	0.09059		0.086	0		0.172	0.74224		0.172	0.56494
0.174	0.7106		0.087	0.11101		0.087	0		0.174	0.80191		0.174	0.5548
0.176	0.70782		0.088	0.15631		0.088	0		0.176	0.75656		0.176	0.51473
0.178	0.70933		0.089	0.09503		0.089	0.00108		0.178	0.83174		0.178	0.47755
0.18	0.74096		0.09	0.07993		0.09	0.000539665		0.18	0.79027		0.18	0.52583
0.182	0.73311		0.091	0.08348		0.091	0.000539665		0.182	0.80012		0.182	0.52487
0.184	0.75436		0.092	0.08437		0.092	0		0.184	0.83831		0.184	0.43119
0.186	0.75613		0.093	0.06838		0.093	0.00108		0.186	0.86456		0.186	0.47272
0.188	0.77131		0.094	0.05773		0.094	0.00108		0.188	0.87589		0.188	0.50845
0.19	0.77182		0.095	0.06927		0.095	0.000539665		0.19	0.84666		0.19	0.5379
0.192	0.76094		0.096	0.04973		0.096	0.00162		0.192	0.84457		0.192	0.4703
0.194	0.74956		0.097	0.09059		0.097	0.000539665		0.194	0.87798		0.194	0.52728
0.196	0.75032		0.098	0.1048		0.098	0.000539665		0.196	0.87619		0.196	0.55529
0.198	0.76549		0.099	0.07549		0.099	0.00108		0.198	0.87768		0.198	0.4761
0.2	0.75209		0.1	0.04885		0.1	0.00162		0.2	0.89409		0.2	0.55722
0.202	0.76094		0.101	0.07993		0.101	0.000539665		0.202	0.90692		0.202	0.40415
0.204	0.7536		0.102	0.07815		0.102	0		0.204	0.94451		0.204	0.49541
0.206	0.7746		0.103	0.06039		0.103	0.00108		0.206	0.94362		0.206	0.4901
0.208	0.7918		0.104	0.08348		0.104	0.01241		0.208	0.93228		0.208	0.39836
0.21	0.78219		0.105	0.09503		0.105	0.136		0.21	0.90752		0.21	0.4423
0.212	0.76802		0.106	0.10036		0.106	0.30761		0.212	0.9278		0.212	0.43554
0.214	0.76777		0.107	0.07282		0.107	0.3551		0.214	0.90274		0.214	0.42154
0.216	0.75588		0.108	0.15453		0.108	0.42688		0.216	1		0.216	0.39788
0.218	0.82469		0.109	0.14565		0.109	0.4517		0.218	0.88246		0.218	0.4254
0.22	0.79357		0.11	0.1714		0.11	0.46681		0.22	0.88126		0.22	0.37856
0.222	0.81229		0.111	0.11368		0.111	0.4911		0.222	0.83443		0.222	0.41043
0.224	0.84139		0.112	0.21492		0.112	0.52509		0.224	0.81832		0.224	0.40367
0.226	0.8295		0.113	0.22824		0.113	0.52563		0.226	0.81832		0.226	0.45389
0.228	0.82747		0.114	0.24512		0.114	0.55208		0.228	0.74821		0.228	0.45775
0.23	0.81204		0.115	0.21137		0.115	0.53805		0.23	0.75626		0.23	0.43119
0.232	0.83026		0.116	0.24423		0.116	0.56935		0.232	0.70674		0.232	0.42878
0.234	0.8257		0.117	0.26199		0.117	0.56557		0.234	0.70704		0.234	0.49107
0.236	0.79231		0.118	0.25044		0.118	0.60604		0.236	0.72524		0.236	0.39546
0.238	0.80648		0.119	0.32149		0.119	0.57906		0.238	0.61844		0.238	0.37422
0.24	0.78143		0.12	0.27176		0.12	0.60658		0.24	0.65543		0.24	0.32834
0.242	0.82292		0.121	0.32327		0.121	0.64382		0.242	0.66677		0.242	0.39015
0.244	0.78674		0.122	0.32771		0.122	0.65785		0.244	0.61247		0.244	0.47079
0.246	0.8214		0.123	0.4476		0.123	0.66972		0.246	0.62768		0.246	0.44471
0.248	0.79863		0.124	0.36146		0.124	0.68915		0.248	0.60143		0.248	0.29406
0.25	0.82216		0.125	0.34547		0.125	0.69509		0.25	0.59636		0.25	0.39015
0.252	0.8209		0.126	0.41208		0.126	0.67458		0.252	0.58353		0.252	0.40464
0.254	0.81887		0.127	0.38277		0.127	0.69401		0.254	0.54415		0.254	0.28344
0.256	0.8214		0.128	0.40853		0.128	0.69455		0.256	0.54684		0.256	0.32014
0.258	0.81002		0.129	0.42718		0.129	0.70426		0.258	0.5719		0.258	0.38822
0.26	0.83051		0.13	0.39343		0.13	0.69509		0.26	0.52446		0.26	0.36359
0.262	0.83127		0.131	0.40764		0.131	0.72369		0.262	0.5		0.262	0.35925
0.264	0.87023		0.132	0.51599		0.132	0.71775		0.264	0.47733		0.264	0.3718
0.266	0.88464		0.133	0.49556		0.133	0.70966		0.266	0.51372		0.266	0.42202
0.268	0.82697		0.134	0.45737		0.134	0.75391		0.268	0.52506		0.268	0.39546
0.27	0.86415		0.135	0.50977		0.135	0.74204		0.27	0.47822		0.27	0.33462
0.272	0.85454		0.136	0.46092		0.136	0.71937		0.272	0.50119		0.272	0.30275
0.274	0.85226		0.137	0.46181		0.137	0.75769		0.274	0.50268		0.274	0.30565
0.276	0.84442		0.138	0.45915		0.138	0.78359		0.276	0.54445		0.276	0.36552
0.278	0.88009		0.139	0.54707		0.139	0.79007		0.278	0.44511		0.278	0.40367
0.28	0.87959		0.14	0.5373		0.14	0.8435		0.28	0.51432		0.28	0.34524
0.282	0.84695		0.141	0.53108		0.141	0.85483		0.282	0.4463		0.282	0.33462
0.284	0.89046		0.142	0.58615		0.142	0.88505		0.284	0.45644		0.284	0.36794
0.286	0.8725		0.143	0.56927		0.143	0.84512		0.286	0.45704		0.286	0.36311
0.288	0.84543		0.144	0.55329		0.144	0.83594		0.288	0.4457		0.288	0.41333
0.29	0.86972		0.145	0.54618		0.145	0.82623		0.29	0.43168		0.29	0.35249
0.292	0.86466		0.146	0.60391		0.146	0.79493		0.292	0.4108		0.292	0.31965
0.294	0.87048		0.147	0.60302		0.147	0.76956		0.294	0.42512		0.294	0.28682
0.296	0.84493		0.148	0.69183		0.148	0.78251		0.296	0.40662		0.296	0.34428
0.298	0.8763		0.149	0.58171		0.149	0.78359		0.298	0.39111		0.298	0.28054
0.3	0.89072		0.15	0.64121		0.15	0.7388		0.3	0.39409		0.3	0.32352
0.302	0.91424		0.151	0.58082		0.151	0.71883		0.302	0.3744		0.302	0.40222
0.304	0.87807		0.152	0.62345		0.152	0.71182		0.304	0.43974		0.304	0.34766
0.306	0.86162		0.153	0.62256		0.153	0.75823		0.306	0.38246		0.306	0.28392
0.308	0.90134		0.154	0.63766		0.154	0.75985		0.308	0.36247		0.308	0.26799
0.31	0.86668		0.155	0.63943		0.155	0.7048		0.31	0.40245		0.31	0.34331
0.312	0.90286		0.156	0.63144		0.156	0.75931		0.312	0.43317		0.312	0.2535
0.314	0.87959		0.157	0.68561		0.157	0.72315		0.314	0.33652		0.314	0.33317
0.316	0.90033		0.158	0.64654		0.158	0.71937		0.316	0.36187		0.316	0.33945
0.318	0.85859		0.159	0.71581		0.159	0.73341		0.318	0.33473		0.318	0.32496
0.32	0.86719		0.16	0.69005		0.16	0.7388		0.32	0.37798		0.32	0.35828
0.322	0.86896		0.161	0.67584		0.161	0.7361		0.322	0.37202		0.322	0.35442
0.324	0.91525		0.162	0.69272		0.162	0.71182		0.324	0.33771		0.324	0.2564
0.326	0.87933		0.163	0.6643		0.163	0.76579		0.326	0.33323		0.326	0.22501
0.328	0.92057		0.164	0.67407		0.164	0.7102		0.328	0.31384		0.328	0.28875
0.33	0.90564		0.165	0.68828		0.165	0.76039		0.33	0.36784		0.33	0.24336
0.332	0.86011		0.166	0.67851		0.166	0.74258		0.332	0.36814		0.332	0.21729
0.334	0.91146		0.167	0.67851		0.167	0.76471		0.334	0.34785		0.334	0.26219
0.336	0.88844		0.168	0.66252		0.168	0.73071		0.336	0.36247		0.336	0.29937
0.338	0.91576		0.169	0.67584		0.169	0.7496		0.338	0.3219		0.338	0.24481
0.34	0.93271		0.17	0.70426		0.17	0.77118		0.34	0.34069		0.34	0.27909
0.342	0.91955		0.171	0.754		0.171	0.73826		0.342	0.33592		0.342	0.20039
0.344	0.92436		0.172	0.62966		0.172	0.70534		0.344	0.3565		0.344	0.30468
0.346	0.93043		0.173	0.69361		0.173	0.73341		0.346	0.35412		0.346	0.24046
0.348	0.88287		0.174	0.69094		0.174	0.75229		0.348	0.29475		0.348	0.25398
0.35	0.90311		0.175	0.73535		0.175	0.73772		0.35	0.34189		0.35	0.28827
0.352	0.8768		0.176	0.71403		0.176	0.77928		0.352	0.30668		0.352	0.32062
0.354	0.92487		0.177	0.70337		0.177	0.79439		0.354	0.3753		0.354	0.25736
0.356	0.91551		0.178	0.69627		0.178	0.78629		0.356	0.32279		0.356	0.33028
0.358	0.94915		0.179	0.72469		0.179	0.84674		0.358	0.35382		0.358	0.2873
0.36	0.91171		0.18	0.7087		0.18	0.88667		0.36	0.33473		0.36	0.27716
0.362	0.89426		0.181	0.74512		0.181	0.87642		0.362	0.29714		0.362	0.30758
0.364	0.92917		0.182	0.75311		0.182	0.93308		0.364	0.31474		0.364	0.26509
0.366	0.91576		0.183	0.74689		0.183	0.8721		0.366	0.32041		0.366	0.21053
0.368	0.94359		0.184	0.74334		0.184	0.83972		0.368	0.3034		0.368	0.30227
0.37	0.89805		0.185	0.78153		0.185	0.83162		0.37	0.29803		0.37	0.22887
0.372	0.90488		0.186	0.75133		0.186	0.79601		0.372	0.22434		0.372	0.23419
0.374	0.9193		0.187	0.70693		0.187	0.79493		0.374	0.30131		0.374	0.20473
0.376	0.91399		0.188	0.81083		0.188	0.76956		0.376	0.30579		0.376	0.31627
0.378	0.94106		0.189	0.81528		0.189	0.76848		0.378	0.31832		0.378	0.29889
0.38	0.93347		0.19	0.72824		0.19	0.78521		0.38	0.29922		0.38	0.28006
0.382	0.97192		0.191	0.77709		0.191	0.77658		0.382	0.26104		0.382	0.20715
0.384	0.92133		0.192	0.7016		0.192	0.77172		0.384	0.31623		0.384	0.32931
0.386	0.96484		0.193	0.67762		0.193	0.77766		0.386	0.27387		0.386	0.23515
0.388	0.9408		0.194	0.76465		0.194	0.75715		0.388	0.28013		0.388	0.25785
0.39	0.91703		0.195	0.75933		0.195	0.74204		0.39	0.30519		0.39	0.18542
0.392	0.94688		0.196	0.7984		0.196	0.74528		0.392	0.31891		0.392	0.19894
0.394	0.96205		0.197	0.69272		0.197	0.74636		0.394	0.28938		0.394	0.24288
0.396	0.9489		0.198	0.78419		0.198	0.75175		0.396	0.26193		0.396	0.19411
0.398	0.94005		0.199	0.78863		0.199	0.7701		0.398	0.25477		0.398	0.28972
0.4	0.92639		0.2	0.81616		0.2	0.71883		0.4	0.23389		0.4	0.21825
0.402	0.94156		0.201	0.77709		0.201	0.77658		0.402	0.30907		0.402	0.2733
0.404	0.94586		0.202	0.74067		0.202	0.73772		0.404	0.27088		0.404	0.25398
0.406	0.93979		0.203	0.71758		0.203	0.7361		0.406	0.2506		0.406	0.25205
0.408	0.92183		0.204	0.70782		0.204	0.78359		0.408	0.22673		0.408	0.25833
0.41	0.94308		0.205	0.7389		0.205	0.79277		0.41	0.26969		0.41	0.29406
0.412	0.92689		0.206	0.79929		0.206	0.7674		0.412	0.24224		0.412	0.23853
0.414	0.96054		0.207	0.72291		0.207	0.74852		0.414	0.24135		0.414	0.32303
0.416	0.96357		0.208	0.71048		0.208	0.72963		0.416	0.27058		0.416	0.29792
0.418	0.9446		0.209	0.74956		0.209	0.76363		0.418	0.25418		0.418	0.22115
0.42	0.96661		0.21	0.76377		0.21	0.72315		0.42	0.20376		0.42	0.26509
0.422	0.96332		0.211	0.78774		0.211	0.72909		0.422	0.27208		0.422	0.23563
0.424	0.95092		0.212	0.80551		0.212	0.75121		0.424	0.27804		0.424	0.24239
0.426	0.97217		0.213	0.73357		0.213	0.72477		0.426	0.21539		0.426	0.22405
0.428	0.99266		0.214	0.80284		0.214	0.76794		0.428	0.21181		0.428	0.26557
0.43	0.98356		0.215	0.77709		0.215	0.78467		0.43	0.23538		0.43	0.31193
0.432	0.98356		0.216	0.75133		0.216	0.75877		0.432	0.25597		0.432	0.19604
0.434	0.97698		0.217	0.80817		0.217	0.82461		0.434	0.25984		0.434	0.20183
0.436	0.98103		0.218	0.7833		0.218	0.84835		0.436	0.23687		0.436	0.2593
0.438	0.9785		0.219	0.78952		0.219	0.89908		0.438	0.27446		0.438	0.22308
0.44	0.96509		0.22	0.80373		0.22	0.92067		0.44	0.22106		0.44	0.17431
0.442	0.97445		0.221	0.74778		0.221	0.89315		0.442	0.23091		0.442	0.12023
0.444	0.92639		0.222	0.79396		0.222	0.91581		0.444	0.25477		0.444	0.22598
0.446	0.95067		0.223	0.76021		0.223	0.89638		0.446	0.20585		0.446	0.23467
0.448	0.96408		0.224	0.7833		0.224	0.82569		0.448	0.22912		0.448	0.15162
0.45	0.95902		0.225	0.81528		0.225	0.84512		0.45	0.25865		0.45	0.22211
0.452	0.98786		0.226	0.72558		0.226	0.83055		0.452	0.16975		0.452	0.27523
0.454	0.9656		0.227	0.79574		0.227	0.76902		0.454	0.21868		0.454	0.28778
0.456	0.96433		0.228	0.78419		0.228	0.81166		0.456	0.23777		0.456	0.26316
0.458	0.95624		0.229	0.8206		0.229	0.77712		0.458	0.24135		0.458	0.13665
0.46	0.99494		0.23	0.7913		0.23	0.79978		0.46	0.23687		0.46	0.32738
0.462	0.98381		0.231	0.75488		0.231	0.7755		0.462	0.25179		0.462	0.2902
0.464	0.98862		0.232	0.77798		0.232	0.7728		0.464	0.19839		0.464	0.19749
0.466	0.98558		0.233	0.80639		0.233	0.75283		0.466	0.2321		0.466	0.20087
0.468	0.98229		0.234	0.80107		0.234	0.74798		0.468	0.20525		0.468	0.23563
0.47	0.97926		0.235	0.74156		0.235	0.72423		0.47	0.23538		0.47	0.2366
0.472	1		0.236	0.89698		0.236	0.76201		0.472	0.20734		0.472	0.17673
0.474	0.9532		0.237	0.8206		0.237	0.75283		0.474	0.2315		0.474	0.17093
0.476	0.98254		0.238	0.81616		0.238	0.77334		0.476	0.2327		0.476	0.20763
0.478	0.979		0.239	0.72025		0.239	0.72855		0.478	0.2142		0.478	0.22067
0.48	0.99469		0.24	0.78774		0.24	0.76632		0.48	0.26074		0.48	0.16079
0.482	0.97369		0.241	0.7913		0.241	0.72423		0.482	0.24403		0.482	0.16562
0.484	0.96054		0.242	0.72202		0.242	0.7755		0.484	0.25955		0.484	0.21197
0.486	0.9833		0.243	0.82149		0.243	0.76093		0.486	0.20943		0.486	0.26509
0.488	0.89274		0.244	0.79307		0.244	0.73341		0.488	0.22494		0.488	0.25736
0.49	0.86517		0.245	0.72291		0.245	0.74042		0.49	0.19481		0.49	0.20183
0.492	0.8209		0.246	0.77886		0.246	0.75661		0.492	0.28371		0.492	0.28537
0.494	0.75462		0.247	0.76998		0.247	0.77064		0.494	0.18049		0.494	0.14244
0.496	0.75715		0.248	0.87478		0.248	0.75175		0.496	0.23479		0.496	0.15307
0.498	0.71667		0.249	0.7762		0.249	0.7442		0.498	0.2148		0.498	0.22984
0.5	0.6509		0.25	0.73623		0.25	0.72099		0.5	0.21838		0.5	0.26123
0.502	0.62358		0.251	0.81705		0.251	0.78251		0.502	0.23091		0.502	0.21825
0.504	0.62788		0.252	0.75133		0.252	0.77874		0.504	0.2151		0.504	0.24964
0.506	0.60106		0.253	0.78153		0.253	0.79277		0.506	0.18228		0.506	0.21391
0.508	0.58968		0.254	0.85346		0.254	0.79547		0.508	0.16498		0.508	0.22308
0.51	0.5573		0.255	0.82504		0.255	0.77604		0.51	0.21122		0.51	0.25978
0.512	0.52871		0.256	0.80195		0.256	0.79007		0.512	0.22255		0.512	0.13713
0.514	0.5105		0.257	0.83126		0.257	0.85429		0.514	0.17989		0.514	0.13761
0.516	0.4809		0.258	0.81439		0.258	0.88235		0.516	0.20346		0.516	0.20425
0.518	0.43941		0.259	0.80107		0.259	0.86832		0.518	0.15483		0.518	0.15162
0.52	0.46471		0.26	0.83393		0.26	0.88343		0.52	0.179		0.52	0.27764
0.522	0.42601		0.261	0.87567		0.261	0.91797		0.522	0.2139		0.522	0.16852
0.524	0.4599		0.262	0.80906		0.262	0.9061		0.524	0.21152		0.524	0.31676
0.526	0.43537		0.263	0.78508		0.263	0.84296		0.526	0.21689		0.526	0.13568
0.528	0.40729		0.264	0.85435		0.264	0.84296		0.528	0.21838		0.528	0.20859
0.53	0.40349		0.265	0.81616		0.265	0.82839		0.53	0.21748		0.53	0.14775
0.532	0.40096		0.266	0.79218		0.266	0.78251		0.532	0.21271		0.532	0.16514
0.534	0.38351		0.267	0.86323		0.267	0.74582		0.534	0.1787		0.534	0.18783
0.536	0.38705		0.268	0.76465		0.268	0.78144		0.536	0.1781		0.536	0.11154
0.538	0.39666		0.269	0.81883		0.269	0.82245		0.538	0.21808		0.538	0.05553
0.54	0.34531		0.27	0.77442		0.27	0.78791		0.54	0.20615		0.54	0.2535
0.542	0.34328		0.271	0.79663		0.271	0.76902		0.542	0.1969		0.542	0.29986
0.544	0.34151		0.272	0.79751		0.272	0.75337		0.544	0.20913		0.544	0.2028
0.546	0.32178		0.273	0.82238		0.273	0.75121		0.546	0.24493		0.546	0.19652
0.548	0.30989		0.274	0.85258		0.274	0.78899		0.548	0.18317		0.548	0.18783
0.55	0.3238		0.275	0.8206		0.275	0.75175		0.55	0.19183		0.55	0.19411
0.552	0.31622		0.276	0.77087		0.276	0.7728		0.552	0.20137		0.552	0.1999
0.554	0.30584		0.277	0.85702		0.277	0.79277		0.554	0.15841		0.554	0.14824
0.556	0.32001		0.278	0.83215		0.278	0.77658		0.556	0.22524		0.556	0.22743
0.558	0.28561		0.279	0.78774		0.279	0.77334		0.558	0.23598		0.558	0.17431
0.56	0.28029		0.28	0.7833		0.28	0.80626		0.56	0.1784		0.56	0.13568
0.562	0.27776		0.281	0.80817		0.281	0.76147		0.562	0.17214		0.562	0.24384
0.564	0.25449		0.282	0.87123		0.282	0.75175		0.564	0.17064		0.564	0.21729
0.566	0.28712		0.283	0.74778		0.283	0.76525		0.566	0.16229		0.566	0.27571
0.568	0.25753		0.284	0.83393		0.284	0.77928		0.568	0.17691		0.568	0.11685
0.57	0.25044		0.285	0.80195		0.285	0.74798		0.57	0.18138		0.57	0.21101
0.572	0.23476		0.286	0.80551		0.286	0.75931		0.572	0.18616		0.572	0.18011
0.574	0.2555		0.287	0.79218		0.287	0.73934		0.574	0.18109		0.574	0.2675
0.576	0.24462		0.288	0.80995		0.288	0.73448		0.576	0.18496		0.576	0.18831
0.578	0.20794		0.289	0.88455		0.289	0.7415		0.578	0.18765		0.578	0.13568
0.58	0.2302		0.29	0.76643		0.29	0.73179		0.58	0.18168		0.58	0.31386
0.582	0.20162		0.291	0.8508		0.291	0.7701		0.582	0.17393		0.582	0.20521
0.584	0.22666		0.292	0.8135		0.292	0.75877		0.584	0.17989		0.584	0.1381
0.586	0.21275		0.293	0.84014		0.293	0.73071		0.586	0.21629		0.586	0.15065
0.588	0.21907		0.294	0.75044		0.294	0.82191		0.588	0.1781		0.588	0.169
0.59	0.2254		0.295	0.82593		0.295	0.82083		0.59	0.15215		0.59	0.17045
0.592	0.20288		0.296	0.79307		0.296	0.8748		0.592	0.19063		0.592	0.2564
0.594	0.22692		0.297	0.78242		0.297	0.87642		0.594	0.16498		0.594	0.09802
0.596	0.22768		0.298	0.85169		0.298	0.9007		0.596	0.11784		0.596	0.25495
0.598	0.19403		0.299	0.72647		0.299	0.90016		0.598	0.16527		0.598	0.19556
0.6	0.19454		0.3	0.84281		0.3	0.86832		0.6	0.19242		0.6	0.16755
0.602	0.19125		0.301	0.85258		0.301	0.87696		0.602	0.18407		0.602	0.24626
0.604	0.18467		0.302	0.84458		0.302	0.86023		0.604	0.20883		0.604	0.20135
0.606	0.20845		0.303	0.81261		0.303	0.87642		0.606	0.12351		0.606	0.17914
0.608	0.19504		0.304	0.82771		0.304	0.83702		0.608	0.18049		0.608	0.26268
0.61	0.1786		0.305	0.78508		0.305	0.82299		0.61	0.17214		0.61	0.14582
0.612	0.18695		0.306	0.81705		0.306	0.84512		0.612	0.14678		0.612	0.19314
0.614	0.18948		0.307	0.8952		0.307	0.74906		0.614	0.15424		0.614	0.13955
0.616	0.17582		0.308	0.79663		0.308	0.79709		0.616	0.1614		0.616	0.10623
0.618	0.18593		0.309	0.87389		0.309	0.78359		0.618	0.16319		0.618	0.21391
0.62	0.16519		0.31	0.80195		0.31	0.77172		0.62	0.17751		0.62	0.22356
0.622	0.18467		0.311	0.75933		0.311	0.79061		0.622	0.14081		0.622	0.24915
0.624	0.15659		0.312	0.7833		0.312	0.78899		0.624	0.13455		0.624	0.27475
0.626	0.1657		0.313	0.83481		0.313	0.76686		0.626	0.17124		0.626	0.16948
0.628	0.16544		0.314	0.873		0.314	0.79115		0.628	0.142		0.628	0.09319
0.63	0.19024		0.315	0.78863		0.315	0.76147		0.63	0.14081		0.63	0.12265
0.632	0.18113		0.316	0.85702		0.316	0.78144		0.632	0.16885		0.632	0.13906
0.634	0.17809		0.317	0.87655		0.317	0.82461		0.634	0.18496		0.634	0.169
0.636	0.16114		0.318	0.83304		0.318	0.75931		0.636	0.16378		0.636	0.16707
0.638	0.15102		0.319	0.78064		0.319	0.75823		0.638	0.18258		0.638	0.19942
0.64	0.16114		0.32	0.84991		0.32	0.78899		0.64	0.14678		0.64	0.20811
0.642	0.1614		0.321	0.82149		0.321	0.78629		0.642	0.14946		0.642	0.23081
0.644	0.15937		0.322	0.85968		0.322	0.73341		0.644	0.2315		0.644	0.13037
0.646	0.14091		0.323	0.79929		0.323	0.75067		0.646	0.18914		0.646	0.19652
0.648	0.15153		0.324	0.81261		0.324	0.75121		0.648	0.18288		0.648	0.23177
0.65	0.14141		0.325	0.80107		0.325	0.78359		0.65	0.21629		0.65	0.13085
0.652	0.14546		0.326	0.86146		0.326	0.78251		0.652	0.20167		0.652	0.2337
0.654	0.1275		0.327	0.89609		0.327	0.78521		0.654	0.17363		0.654	0.22115
0.656	0.12396		0.328	0.86323		0.328	0.76632		0.656	0.15155		0.656	0.19604
0.658	0.13534		0.329	0.78686		0.329	0.7496		0.658	0.18317		0.658	0.20473
0.66	0.13003		0.33	0.77176		0.33	0.78467		0.66	0.16408		0.66	0.15403
0.662	0.12952		0.331	0.85346		0.331	0.79439		0.662	0.18884		0.662	0.14293
0.664	0.13332		0.332	0.86856		0.332	0.77172		0.664	0.18646		0.664	0.15983
0.666	0.15229		0.333	0.88632		0.333	0.81058		0.666	0.15811		0.666	0.05505
0.668	0.12851		0.334	0.88277		0.334	0.83756		0.668	0.1432		0.668	0.23563
0.67	0.12573		0.335	0.8206		0.335	0.8775		0.67	0.15603		0.67	0.16127
0.672	0.12927		0.336	0.81794		0.336	0.85159		0.672	0.14141		0.672	0.14196
0.674	0.12927		0.337	0.81616		0.337	0.94495		0.674	0.179		0.674	0.14775
0.676	0.12699		0.338	0.86234		0.338	0.93362		0.676	0.20376		0.676	0.16997
0.678	0.14116		0.339	0.8508		0.339	0.93956		0.678	0.15334		0.678	0.19507
0.68	0.12269		0.34	0.80018		0.34	0.91635		0.68	0.12321		0.68	0.1352
0.682	0.11839		0.341	0.87034		0.341	0.87965		0.682	0.16199		0.682	0.18687
0.684	0.11637		0.342	0.83748		0.342	0.84134		0.684	0.13484		0.684	0.12844
0.686	0.10524		0.343	0.87389		0.343	0.84835		0.686	0.10531		0.686	0.23322
0.688	0.11207		0.344	0.8286		0.344	0.84781		0.688	0.18317		0.688	0.09657
0.69	0.1022		0.345	0.86945		0.345	0.79115		0.69	0.18347		0.69	0.1212
0.692	0.11308		0.346	0.85613		0.346	0.75985		0.692	0.14558		0.692	0.14631
0.694	0.12041		0.347	0.85613		0.347	0.79709		0.694	0.13216		0.694	0.17431
0.696	0.11257		0.348	0.81616		0.348	0.77874		0.696	0.15811		0.696	0.17141
0.698	0.09284		0.349	0.8286		0.349	0.80356		0.698	0.1972		0.698	0.14727
0.7	0.10524		0.35	0.85258		0.35	0.77334		0.7	0.16259		0.7	0.21777
0.702	0.09866		0.351	0.8659		0.351	0.79763		0.702	0.17243		0.702	0.13182
0.704	0.10169		0.352	0.80373		0.352	0.78251		0.704	0.1781		0.704	0.21149
0.706	0.09815		0.353	0.84103		0.353	0.77658		0.706	0.14916		0.706	0.22646
0.708	0.11561		0.354	0.90497		0.354	0.78629		0.708	0.13723		0.708	0.1323
0.71	0.10751		0.355	0.83393		0.355	0.75391		0.71	0.18646		0.71	0.24771
0.712	0.11105		0.356	0.8206		0.356	0.76632		0.712	0.1781		0.712	0.20087
0.714	0.10119		0.357	0.85613		0.357	0.79709		0.714	0.17482		0.714	0.14775
0.716	0.10422		0.358	0.81172		0.358	0.78683		0.716	0.15722		0.716	0.2733
0.718	0.10271		0.359	0.88011		0.359	0.76579		0.718	0.16885		0.718	0.2337
0.72	0.10271		0.36	0.82771		0.36	0.77388		0.72	0.10919		0.72	0.183
0.722	0.10726		0.361	0.92451		0.361	0.76794		0.722	0.16647		0.722	0.18252
0.724	0.10271		0.362	0.85702		0.362	0.74258		0.724	0.1432		0.724	0.2028
0.726	0.1022		0.363	0.88099		0.363	0.79277		0.726	0.14887		0.726	0.22115
0.728	0.09638		0.364	0.8579		0.364	0.76255		0.728	0.16319		0.728	0.21342
0.73	0.09233		0.365	0.89076		0.365	0.79061		0.73	0.15961		0.73	0.13665
0.732	0.08981		0.366	0.84902		0.366	0.81867		0.732	0.17184		0.732	0.18252
0.734	0.08525		0.367	0.84547		0.367	0.78305		0.734	0.15483		0.734	0.12989
0.736	0.11333		0.368	0.82149		0.368	0.80734		0.736	0.14499		0.736	0.23853
0.738	0.09411		0.369	0.87478		0.369	0.79493		0.738	0.11247		0.738	0.12989
0.74	0.09942		0.37	0.92007		0.37	0.75445		0.74	0.16587		0.74	0.18928
0.742	0.07083		0.371	0.82593		0.371	0.79277		0.742	0.16259		0.742	0.14486
0.744	0.07969		0.372	0.83748		0.372	0.8408		0.744	0.14081		0.744	0.14775
0.746	0.10448		0.373	0.87034		0.373	0.88829		0.746	0.14946		0.746	0.155
0.748	0.08297		0.374	0.85968		0.374	0.88775		0.748	0.13902		0.748	0.26992
0.75	0.08677		0.375	0.84103		0.375	0.89638		0.75	0.1435		0.75	0.05891
0.752	0.07488		0.376	0.87833		0.376	0.93416		0.752	0.13783		0.752	0.18638
0.754	0.07665		0.377	0.86767		0.377	0.92229		0.754	0.14051		0.754	0.17286
0.756	0.07235		0.378	0.88099		0.378	0.95683		0.756	0.11665		0.756	0.16755
0.758	0.07109		0.379	0.87833		0.379	0.93092		0.758	0.13097		0.758	0.14582
0.76	0.09031		0.38	0.84103		0.38	0.9034		0.76	0.13156		0.76	0.22887
0.762	0.09132		0.381	0.91385		0.381	0.90178		0.762	0.14976		0.762	0.17141
0.764	0.07792		0.382	0.86945		0.382	0.88505		0.764	0.0898		0.764	0.24819
0.766	0.08247		0.383	0.83304		0.383	0.90394		0.766	0.18496		0.766	0.11878
0.768	0.09208		0.384	0.81261		0.384	0.83594		0.768	0.12589		0.768	0.17817
0.77	0.07488		0.385	0.9929		0.385	0.82731		0.77	0.15066		0.77	0.08836
0.772	0.08854		0.386	0.873		0.386	0.78683		0.772	0.09696		0.772	0.14534
0.774	0.07564		0.387	0.83837		0.387	0.80302		0.774	0.14678		0.774	0.14534
0.776	0.07007		0.388	0.81705		0.388	0.78845		0.776	0.13783		0.776	0.09657
0.778	0.08601		0.389	0.88099		0.389	0.76848		0.778	0.11187		0.778	0.17817
0.78	0.0812		0.39	0.86856		0.39	0.82191		0.78	0.14946		0.78	0.12361
0.782	0.06754		0.391	0.88188		0.391	0.75445		0.782	0.11486		0.782	0.20956
0.784	0.0769		0.392	0.79218		0.392	0.76093		0.784	0.12679		0.784	0.07726
0.786	0.07387		0.393	0.83481		0.393	0.78791		0.786	0.08383		0.786	0.07339
0.788	0.07387		0.394	0.86945		0.394	0.85267		0.788	0.13276		0.788	0.19797
0.79	0.08272		0.395	0.84636		0.395	0.78629		0.79	0.09666		0.79	0.2226
0.792	0.08323		0.396	0.87211		0.396	0.82353		0.792	0.16677		0.792	0.20521
0.794	0.07893		0.397	0.93606		0.397	0.85753		0.794	0.16378		0.794	0.06036
0.796	0.07033		0.398	0.89698		0.398	0.82137		0.796	0.17601		0.796	0.11492
0.798	0.06906		0.399	0.84547		0.399	0.75823		0.798	0.13156		0.798	0.20521
0.8	0.07033		0.4	0.79396		0.4	0.79601		0.8	0.16885		0.8	0.17817
0.802	0.05717		0.401	0.89254		0.401	0.81382		0.802	0.1247		0.802	0.17335
0.804	0.07437		0.402	0.86323		0.402	0.78251		0.804	0.15871		0.804	0.11782
0.806	0.07083		0.403	0.78419		0.403	0.79115		0.806	0.09666		0.806	0.12699
0.808	0.06527		0.404	0.8659		0.404	0.80248		0.808	0.13842		0.808	0.10188
0.81	0.05565		0.405	0.90941		0.405	0.82515		0.81	0.08264		0.81	0.23563
0.812	0.07463		0.406	0.9103		0.406	0.80734		0.812	0.14499		0.812	0.10092
0.814	0.04933		0.407	0.86146		0.407	0.80302		0.814	0.15215		0.814	0.13761
0.816	0.05085		0.408	0.8206		0.408	0.83055		0.816	0.13932		0.816	0.16659
0.818	0.07893		0.409	0.86412		0.409	0.79655		0.818	0.1253		0.818	0.12554
0.82	0.05135		0.41	0.86412		0.41	0.82245		0.82	0.15811		0.82	0.21487
0.822	0.06476		0.411	0.94227		0.411	0.79547		0.822	0.11486		0.822	0.12941
0.824	0.06425		0.412	0.87922		0.412	0.81813		0.824	0.13813		0.824	0.14196
0.826	0.06198		0.413	0.91297		0.413	0.87048		0.826	0.15543		0.826	0.22598
0.828	0.05464		0.414	0.90941		0.414	0.92607		0.828	0.10621		0.828	0.19556
0.83	0.0554		0.415	0.80728		0.415	0.88991		0.83	0.10561		0.83	0.04008
0.832	0.06147		0.416	0.88899		0.416	0.92715		0.832	0.12828		0.832	0.15113
0.834	0.06021		0.417	0.77798		0.417	0.98921		0.834	0.09845		0.834	0.12361
0.836	0.05363		0.418	0.88277		0.418	0.97841		0.836	0.11963		0.836	0.14582
0.838	0.07159		0.419	0.91208		0.419	0.96546		0.838	0.08652		0.838	0.15983
0.84	0.06198		0.42	0.87389		0.42	0.91689		0.84	0.13813		0.84	0.12844
0.842	0.06122		0.421	0.89254		0.421	0.91851		0.842	0.07279		0.842	0.12313
0.844	0.05211		0.422	0.86679		0.422	0.92121		0.844	0.14051		0.844	0.17673
0.846	0.06527		0.423	0.91741		0.423	0.8381		0.846	0.14379		0.846	0.14196
0.848	0.05186		0.424	0.88099		0.424	0.82839		0.848	0.13484		0.848	0.12458
0.85	0.06805		0.425	0.88988		0.425	0.85699		0.85	0.09666		0.85	0.18252
0.852	0.06274		0.426	0.86679		0.426	0.84889		0.852	0.11933		0.852	0.09464
0.854	0.05312		0.427	0.81794		0.427	0.86886		0.854	0.142		0.854	0.21101
0.856	0.04275		0.428	1		0.428	0.79439		0.856	0.125		0.856	0.18783
0.858	0.05338		0.429	0.89076		0.429	0.84781		0.858	0.15662		0.858	0.11057
0.86	0.06324		0.43	0.85879		0.43	0.82407		0.86	0.09547		0.86	0.18445
0.862	0.06248		0.431	0.8508		0.431	0.80518		0.862	0.1426		0.862	0.1183
0.864	0.05312		0.432	0.85435		0.432	0.83108		0.864	0.11217		0.864	0.17383
0.866	0.07007		0.433	0.85346		0.433	0.79709		0.866	0.08115		0.866	0.20425
0.868	0.06097		0.434	0.94227		0.434	0.8041		0.868	0.10591		0.868	0.20618
0.87	0.05034		0.435	0.82771		0.435	0.80086		0.87	0.12888		0.87	0.22549
0.872	0.05085		0.436	0.85346		0.436	0.83055		0.872	0.10621		0.872	0.16803
0.874	0.05338		0.437	0.85968		0.437	0.85861		0.874	0.13932		0.874	0.19025
0.876	0.07058		0.438	0.92007		0.438	0.82245		0.876	0.09636		0.876	0.12989
0.878	0.05667		0.439	0.9556		0.439	0.83486		0.878	0.12053		0.878	0.14824
0.88	0.05869		0.44	0.90053		0.44	0.80032		0.88	0.13186		0.88	0.12989
0.882	0.04022		0.441	0.88899		0.441	0.85051		0.882	0.06325		0.882	0.15451
0.884	0.04427		0.442	0.92895		0.442	0.82515		0.884	0.13007		0.884	0.11202
0.886	0.03086		0.443	0.92274		0.443	0.84242		0.886	0.13813		0.886	0.2168
0.888	0.05186		0.444	0.90409		0.444	0.82245		0.888	0.09278		0.888	0.14003
0.89	0.03896		0.445	0.79929		0.445	0.80518		0.89	0.15364		0.89	0.14969
0.892	0.05009		0.446	0.95204		0.446	0.8068		0.892	0.1253		0.892	0.18011
0.894	0.04301		0.447	0.90497		0.447	0.77226		0.894	0.13634		0.894	0.15258
0.896	0.06173		0.448	0.86679		0.448	0.85591		0.896	0.15811		0.896	0.14389
0.898	0.05692		0.449	0.89076		0.449	0.84997		0.898	0.11456		0.898	0.16224
0.9	0.06476		0.45	0.85169		0.45	0.8775		0.9	0.16348		0.9	0.19218
0.902	0.04604		0.451	0.82593		0.451	0.8721		0.902	0.13723		0.902	0.12989
0.904	0.04427		0.452	0.89165		0.452	0.91527		0.904	0.14737		0.904	0.15741
0.906	0.04731		0.453	0.84991		0.453	0.95089		0.906	0.07816		0.906	0.22743
0.908	0.04655		0.454	0.88544		0.454	0.96654		0.908	0.10829		0.908	0.09705
0.91	0.04048		0.455	0.94316		0.455	0.98597		0.91	0.11098		0.91	0.12651
0.912	0.03263		0.456	0.96359		0.456	0.95953		0.912	0.15782		0.912	0.12796
0.914	0.0511		0.457	0.89343		0.457	0.98705		0.914	0.13604		0.914	0.18783
0.916	0.03466		0.458	0.96892		0.458	1		0.916	0.10113		0.916	0.21246
0.918	0.05287		0.459	0.87567		0.459	0.99137		0.918	0.09845		0.918	0.10381
0.92	0.05085		0.46	0.95027		0.46	0.91635		0.92	0.13037		0.92	0.12796
0.922	0.05085		0.461	0.94139		0.461	0.93632		0.922	0.13693		0.922	0.16755
0.924	0.05211		0.462	0.9254		0.462	0.88343		0.924	0.09755		0.924	0.2028
0.926	0.05338		0.463	0.96359		0.463	0.85915		0.926	0.0713		0.926	0.14437
0.928	0.04478		0.464	0.93073		0.464	0.83702		0.928	0.09636		0.928	0.16369
0.93	0.06425		0.465	0.92451		0.465	0.88505		0.93	0.11516		0.93	0.16948
0.932	0.05793		0.466	0.96092		0.466	0.85699		0.932	0.11158		0.932	0.20232
0.934	0.04554		0.467	0.9254		0.467	0.8667		0.934	0.12918		0.934	0.14196
0.936	0.03567		0.468	0.87567		0.468	0.86023		0.936	0.11874		0.936	0.11733
0.938	0.04655		0.469	0.93073		0.469	0.82245		0.938	0.13246		0.938	0.14824
0.94	0.03618		0.47	0.87744		0.47	0.86346		0.94	0.14021		0.94	0.12989
0.942	0.04528		0.471	0.94316		0.471	0.87372		0.942	0.11307		0.942	0.12265
0.944	0.04806		0.472	0.91652		0.472	0.87534		0.944	0.08174		0.944	0.14872
0.946	0.0549		0.473	0.92185		0.473	0.85321		0.946	0.12619		0.946	0.1888
0.948	0.05034		0.474	0.92895		0.474	0.86994		0.948	0.12589		0.948	0.23129
0.95	0.04554		0.475	0.86234		0.475	0.88073		0.95	0.09755		0.95	0.17335
0.952	0.04022		0.476	0.87922		0.476	0.88505		0.952	0.1065		0.952	0.19025
0.954	0.03466		0.477	0.89076		0.477	0.94387		0.954	0.05817		0.954	0.1888
0.956	0.03795		0.478	0.94671		0.478	0.87911		0.956	0.12589		0.956	0.18493
0.958	0.0387		0.479	0.9325		0.479	0.88127		0.958	0.13365		0.958	0.20521
0.96	0.0382		0.48	0.97158		0.48	0.87858		0.96	0.13813		0.96	0.14872
0.962	0.04832		0.481	0.89609		0.481	0.86886		0.962	0.14737		0.962	0.19363
0.964	0.03567		0.482	0.91741		0.482	0.8721		0.964	0.09159		0.964	0.17286
0.966	0.05211		0.483	0.96892		0.483	0.81112		0.966	0.07757		0.966	0.13713
0.968	0.04048		0.484	0.90142		0.484	0.83864		0.968	0.09278		0.968	0.26509
0.97	0.04655		0.485	0.91208		0.485	0.86886		0.97	0.10471		0.97	0.0985
0.972	0.04199		0.486	0.84281		0.486	0.46735		0.972	0.11008		0.972	0.09271
0.974	0.03567		0.487	0.86679		0.487	0.03616		0.974	0.13813		0.974	0.2168
0.976	0.03415		0.488	0.91119		0.488	0.00648		0.976	0.10203		0.976	0.11733
0.978	0.04629		0.489	0.81705		0.489	0.00108		0.978	0.11008		0.978	0.15355
0.98	0.04073		0.49	0.77176		0.49	0.00162		0.98	0.09189		0.98	0.06277
0.982	0.0253		0.491	0.74867		0.491	0.00162		0.982	0.11635		0.982	0.19749
0.984	0.05135		0.492	0.7238		0.492	0.00108		0.984	0.13455		0.984	0.155
0.986	0.03719		0.493	0.71758		0.493	0.00162		0.986	0.10591		0.986	0.20135
0.988	0.04301		0.494	0.6794		0.494	0.00162		0.988	0.12202		0.988	0.12458
0.99	0.03769		0.495	0.67584		0.495	0.000539665		0.99	0.08622		0.99	0.18928
0.992	0.04376		0.496	0.6341		0.496	0.00162		0.992	0.10203		0.992	0.00773
0.994	0.03643		0.497	0.56572		0.497	0		0.994	0.08413		0.994	0.16321
0.996	0.03567		0.498	0.58259		0.498	0.000539665		0.996	0.10919		0.996	0.18783
0.998	0.04503		0.499	0.57904		0.499	0.00162		0.998	0.06683		0.998	0.22308
1	0.04933		0.5	0.58615		0.5	0		1	0.12261		1	0.12651
1.002	0.03972		0.501	0.56661		0.501	0.00108		1.002	0.14529		1.002	0.13037
1.004	0.05034		0.502	0.5968		0.502	0.00108		1.004	0.1244		1.004	0.10913
1.006	0.03946		0.503	0.49911		0.503	0.000539665		1.006	0.16587		1.006	0.15451
1.008	0.03086		0.504	0.53552		0.504	0.000539665		1.008	0.11486		1.008	0.18252
1.01	0.03693		0.505	0.54174		0.505	0.00108		1.01	0.08443		1.01	0.11347
1.012	0.05287		0.506	0.5		0.506	0		1.012	0.108		1.012	0.17721
1.014	0.03162		0.507	0.44227		0.507	0		1.014	0.07458		1.014	0.2197
1.016	0.04123		0.508	0.49822		0.508	0.000539665		1.016	0.06951		1.016	0.08015
1.018	0.03415		0.509	0.53108		0.509	0.000539665		1.018	0.10471		1.018	0.19073
1.02	0.0296		0.51	0.43694		0.51	0.000539665		1.02	0.1247		1.02	0.15886
1.022	0.04629		0.511	0.45027		0.511	0.00108		1.022	0.09397		1.022	0.09609
1.024	0.03187		0.512	0.42096		0.512	0.00216		1.024	0.1432		1.024	0.0874
1.026	0.03795		0.513	0.46004		0.513	0.000539665		1.026	0.14678		1.026	0.15934
1.028	0.03921		0.514	0.40409		0.514	0.00108		1.028	0.08473		1.028	0.10671
1.03	0.03769		0.515	0.45648		0.515	0		1.03	0.09278		1.03	0.2226
1.032	0.02757		0.516	0.39964		0.516	0.00216		1.032	0.11784		1.032	0.14631
1.034	0.03061		0.517	0.39876		0.517	0.00108		1.034	0.09666		1.034	0.12941
1.036	0.03896		0.518	0.37034		0.518	0.000539665		1.036	0.10263		1.036	0.07001
1.038	0.04149		0.519	0.42451		0.519	0.000539665		1.038	0.13604		1.038	0.11444
1.04	0.02707		0.52	0.40675		0.52	0.000539665		1.04	0.13663		1.04	0.12989
1.042	0.02707		0.521	0.37389		0.521	0.000539665		1.042	0.11516		1.042	0.16997
1.044	0.0253		0.522	0.38277		0.522	0.000539665		1.044	0.09845		1.044	0.17528
1.046	0.04629		0.523	0.32682		0.523	0.00162		1.046	0.07965		1.046	0.12554
1.048	0.04275		0.524	0.33925		0.524	0.000539665		1.048	0.11933		1.048	0.0874
1.05	0.04275		0.525	0.38455		0.525	0.00162		1.05	0.11784		1.05	0.13037
1.052	0.02859		0.526	0.32682		0.526	0.00108		1.052	0.10173		1.052	0.15451
1.054	0.05742		0.527	0.36767		0.527	0		1.054	0.12291		1.054	0.10381
1.056	0.02656		0.528	0.32327		0.528	0.00216		1.056	0.15901		1.056	0.18493
1.058	0.01467		0.529	0.38366		0.529	0		1.058	0.13067		1.058	0.20811
1.06	0.04427		0.53	0.27442		0.53	0		1.06	0.15036		1.06	0.01304
1.062	0.03137		0.531	0.30018		0.531	0		1.062	0.11366		1.062	0.15162
1.064	0.02783		0.532	0.33837		0.532	0.00162		1.064	0.13932		1.064	0.11154
1.066	0.0296		0.533	0.32771		0.533	0.00216		1.066	0.11187		1.066	0.11782
1.068	0.03946		0.534	0.24778		0.534	0.000539665		1.068	0.10501		1.068	0.21149
1.07	0.02606		0.535	0.32771		0.535	0		1.07	0.09785		1.07	0.16031
1.072	0.02403		0.536	0.3579		0.536	0.00162		1.072	0.15901		1.072	0.18493
1.074	0.02277		0.537	0.31083		0.537	0.00108		1.074	0.11665		1.074	0.14534
1.076	0.02859		0.538	0.33659		0.538	0.00108		1.076	0.11665		1.076	0.14341
1.078	0.02934		0.539	0.25577		0.539	0.000539665		1.078	0.12918		1.078	0.2028
1.08	0.0382		0.54	0.27265		0.54	0.000539665		1.08	0.09039		1.08	0.11154
1.082	0.03238		0.541	0.2984		0.541	0.000539665		1.082	0.05758		1.082	0.19121
1.084	0.04123		0.542	0.31083		0.542	0		1.084	0.0892		1.084	0.22646
1.086	0.04402		0.543	0.27531		0.543	0		1.086	0.09845		1.086	0.08402
1.088	0.0344		0.544	0.25666		0.544	0.000539665		1.088	0.14887		1.088	0.19121
1.09	0.02504		0.545	0.26021		0.545	0.000539665		1.09	0.04833		1.09	0.09319
1.092	0.02934		0.546	0.29574		0.546	0.000539665		1.092	0.08234		1.092	0.19314
1.094	0.03592		0.547	0.27886		0.547	0.00216		1.094	0.11128		1.094	0.21487
1.096	0.01821		0.548	0.23712		0.548	0		1.096	0.09785		1.096	0.10478
1.098	0.02353		0.549	0.22647		0.549	0.00216		1.098	0.11665		1.098	0.16514
1.1	0.04402		0.55	0.23535		0.55	0.000539665		1.1	0.0895		1.1	0.12265
1.102	0.03643		0.551	0.31261		0.551	0.000539665		1.102	0.08025		1.102	0.18445
1.104	0.02201		0.552	0.24245		0.552	0		1.104	0.11158		1.104	0.18011
1.106	0.03162		0.553	0.31972		0.553	0		1.106	0.1432		1.106	0.13472
1.108	0.00784		0.554	0.22913		0.554	0.00162		1.108	0.10949		1.108	0.1888
1.11	0.02757		0.555	0.25311		0.555	0.000539665		1.11	0.09666		1.11	0.13713
1.112	0.02934		0.556	0.21758		0.556	0		1.112	0.11665		1.112	0.14582
1.114	0.03997		0.557	0.26021		0.557	0.00108		1.114	0.15245		1.114	0.13568
1.116	0.03213		0.558	0.22735		0.558	0.000539665		1.116	0.06474		1.116	0.15017
1.118	0.01493		0.559	0.25311		0.559	0.00108		1.118	0.11575		1.118	0.14099
1.12	0.02707		0.56	0.26998		0.56	0		1.12	0.10352		1.12	0.16707
1.122	0.02606		0.561	0.24423		0.561	0.00108		1.122	0.11545		1.122	0.12844
1.124	0.03061		0.562	0.23979		0.562	0		1.124	0.09278		1.124	0.19363
1.126	0.02884		0.563	0.19627		0.563	0		1.126	0.09726		1.126	0.17479
1.128	0.04351		0.564	0.26288		0.564	0		1.128	0.09576		1.128	0.11589
1.13	0.03567		0.565	0.21581		0.565	0.000539665		1.13	0.11307		1.13	0.08885
1.132	0.0258		0.566	0.23712		0.566	0.00108		1.132	0.11784		1.132	0.23274
1.134	0.03086		0.567	0.24867		0.567	0.00378		1.134	0.06384		1.134	0.21391
1.136	0.04655		0.568	0.25666		0.568	0.00216		1.136	0.10501		1.136	0.26316
1.138	0.03567		0.569	0.18828		0.569	0.00162		1.138	0.07548		1.138	0.15693
1.14	0.01872		0.57	0.27353		0.57	0.00216		1.14	0.03938		1.14	0.1492
1.142	0.03668		0.571	0.22114		0.571	0		1.142	0.08174		1.142	0.19749
1.144	0.02125		0.572	0.25488		0.572	0.00216		1.144	0.07518		1.144	0.15162
1.146	0.04629		0.573	0.22558		0.573	0.00108		1.146	0.07995		1.146	0.1521
1.148	0.01265		0.574	0.20693		0.574	0		1.148	0.12172		1.148	0.19652
1.15	0.03137		0.575	0.16696		0.575	0		1.15	0.11158		1.15	0.15451
1.152	0.021		0.576	0.17052		0.576	0.00108		1.152	0.08204		1.152	0.12941
1.154	0.02327		0.577	0.23979		0.577	0.00162		1.154	0.08085		1.154	0.15838
1.156	0.02074		0.578	0.1794		0.578	0		1.156	0.06832		1.156	0.09078
1.158	0.01644		0.579	0.20782		0.579	0.000539665		1.158	0.10949		1.158	0.13955
1.16	0.04048		0.58	0.1714		0.58	0		1.16	0.08413		1.16	0.10816
1.162	0.0253		0.581	0.21314		0.581	0.000539665		1.162	0.10501		1.162	0.16755
1.164	0.03668		0.582	0.20515		0.582	0.00162		1.164	0.12679		1.164	0.11927
1.166	0.0258		0.583	0.19538		0.583	0.000539665		1.166	0.07906		1.166	0.14631
1.168	0.02757		0.584	0.21048		0.584	0.000539665		1.168	0.09457		1.168	0.12796
1.17	0.01847		0.585	0.14121		0.585	0		1.17	0.08473		1.17	0.08885
1.172	0.03162		0.586	0.1643		0.586	0.00108		1.172	0.0889		1.172	0.16369
1.174	0.01037		0.587	0.16607		0.587	0.000539665		1.174	0.09696		1.174	0.16562
1.176	0.04756		0.588	0.2238		0.588	0.00108		1.176	0.11277		1.176	0.16948
1.178	0.0339		0.589	0.1794		0.589	0.000539665		1.178	0.08323		1.178	0.14244
1.18	0.02176		0.59	0.17762		0.59	0		1.18	0.10173		1.18	0.15596
1.182	0.02682		0.591	0.1643		0.591	0.00108		1.182	0.06921		1.182	0.12168
1.184	0.04098		0.592	0.20604		0.592	0.00162		1.184	0.10889		1.184	0.21246
1.186	0.02504		0.593	0.17496		0.593	0.000539665		1.186	0.09278		1.186	0.22163
1.188	0.03567		0.594	0.19982		0.594	0.000539665		1.188	0.06742		1.188	0.20425
1.19	0.03137		0.595	0.21314		0.595	0.00108		1.19	0.08741		1.19	0.24046
1.192	0.02656		0.596	0.19982		0.596	0.00216		1.192	0.06205		1.192	0.15934
1.194	0.03086		0.597	0.18117		0.597	0		1.194	0.09755		1.194	0.16176
1.196	0.021		0.598	0.19361		0.598	0.00162		1.196	0.07936		1.196	0.09609
1.198	0.01644		0.599	0.19361		0.599	0		1.198	0.09427		1.198	0.19218
1.2	0.02226		0.6	0.24689		0.6	0		1.2	0.12321		1.2	0.15403
1.202	0.02757		0.601	0.17851		0.601	0		1.202	0.07041		1.202	0.14969
1.204	0.02909		0.602	0.21226		0.602	0.000539665		1.204	0.1435		1.204	0.21487
1.206	0.02403		0.603	0.15098		0.603	0.000539665		1.206	0.0528		1.206	0.21246
1.208	0.02909		0.604	0.17762		0.604	0.00216		1.208	0.10054		1.208	0.11009
1.21	0.03112		0.605	0.16785		0.605	0.00162		1.21	0.12619		1.21	0.10768
1.212	0.02631		0.606	0.1119		0.606	0.00162		1.212	0.09248		1.212	0.13761
1.214	0.02985		0.607	0.11101		0.607	0		1.214	0.07757		1.214	0.11685
1.216	0.02454		0.608	0.12877		0.608	0.000539665		1.216	0.14708		1.216	0.13085
1.218	0.03668		0.609	0.13233		0.609	0.000539665		1.218	0.07876		1.218	0.11492
1.22	0.01493		0.61	0.13499		0.61	0.000539665		1.22	0.09159		1.22	0.17286
1.222	0.02277		0.611	0.16785		0.611	0.00162		1.222	0.09248		1.222	0.08498
1.224	0.02707		0.612	0.16696		0.612	0.00162		1.224	0.10979		1.224	0.10188
1.226	0.0344		0.613	0.1794		0.613	0.000539665		1.226	0.11307		1.226	0.09899
1.228	0.02732		0.614	0.1492		0.614	0.000539665		1.228	0.125		1.228	0.09223
1.23	0.01113		0.615	0.15009		0.615	0.00108		1.23	0.08383		1.23	0.10623
1.232	0.03693		0.616	0.16696		0.616	0.000539665		1.232	0.10442		1.232	0.13085
1.234	0.02125		0.617	0.14298		0.617	0		1.234	0.0719		1.234	0.18542
1.236	0.02884		0.618	0.17052		0.618	0.00108		1.236	0.09039		1.236	0.12796
1.238	0.02504		0.619	0.19538		0.619	0.000539665		1.238	0.10501		1.238	0.10333
1.24	0.03339		0.62	0.09414		0.62	0.00108		1.24	0.08353		1.24	0.18252
1.242	0.04705		0.621	0.08792		0.621	0.000539665		1.242	0.13097		1.242	0.12699
1.244	0.04503		0.622	0.16874		0.622	0.00108		1.244	0.0713		1.244	0.13327
1.246	0.02049		0.623	0.15631		0.623	0.000539665		1.246	0.08711		1.246	0.18687
1.248	0.0086		0.624	0.13499		0.624	0.000539665		1.248	0.10054		1.248	0.09802
1.25	0.03137		0.625	0.15719		0.625	0.000539665		1.25	0.08115		1.25	0.19411
1.252	0.01948		0.626	0.14565		0.626	0.00162		1.252	0.04594		1.252	0.15886
1.254	0.03795		0.627	0.20337		0.627	0		1.254	0.1247		1.254	0.19363
1.256	0.03491		0.628	0.1492		0.628	0.00108		1.256	0.06116		1.256	0.18445
1.258	0.01619		0.629	0.17229		0.629	0		1.258	0.08294		1.258	0.15934
1.26	0.01341		0.63	0.14654		0.63	0.00108		1.26	0.12918		1.26	0.14872
1.262	0.02985		0.631	0.17229		0.631	0.00162		1.262	0.09039		1.262	0.17286
1.264	0.0382		0.632	0.12078		0.632	0.000539665		1.264	0.10859		1.264	0.09174
1.266	0.02757		0.633	0.16696		0.633	0.000539665		1.266	0.07757		1.266	0.12265
1.268	0.02049		0.634	0.14121		0.634	0.00108		1.268	0.10382		1.268	0.19363
1.27	0.02024		0.635	0.16252		0.635	0.00162		1.27	0.13455		1.27	0.15403
1.272	0.02757		0.636	0.1341		0.636	0.00162		1.272	0.11008		1.272	0.06808
1.274	0.0382		0.637	0.20249		0.637	0.000539665		1.274	0.11695		1.274	0.14534
1.276	0.02378		0.638	0.14654		0.638	0.000539665		1.276	0.09755		1.276	0.13761
1.278	0.02226		0.639	0.18561		0.639	0.00216		1.278	0.10531		1.278	0.21535
1.28	0.02226		0.64	0.18472		0.64	0.000539665		1.28	0.06563		1.28	0.18107
1.282	0.02277		0.641	0.1865		0.641	0		1.282	0.09934		1.282	0.12071
1.284	0.02884		0.642	0.13055		0.642	0.00108		1.284	0.11844		1.284	0.12071
1.286	0.03314		0.643	0.1048		0.643	0.000539665		1.286	0.09517		1.286	0.20811
1.288	0.0124		0.644	0.15364		0.644	0.000539665		1.288	0.09696		1.288	0.13472
1.29	0.01973		0.645	0.16963		0.645	0.000539665		1.29	0.07906		1.29	0.15548
1.292	0.04326		0.646	0.12345		0.646	0.00216		1.292	0.0886		1.292	0.06712
1.294	0.01948		0.647	0.14387		0.647	0.00162		1.294	0.06951		1.294	0.18542
1.296	0.02555		0.648	0.17762		0.648	0.00108		1.296	0.08264		1.296	0.15307
1.298	0.03187		0.649	0.13766		0.649	0.00108		1.298	0.07757		1.298	0.10719
1.3	0.01897		0.65	0.10835		0.65	0.000539665		1.3	0.09964		1.3	0.06084
1.302	0.02277		0.651	0.13766		0.651	0.00216		1.302	0.09069		1.302	0.17673
1.304	0.03516		0.652	0.16252		0.652	0.00108		1.304	0.11575		1.304	0.20618
1.306	0.02606		0.653	0.12611		0.653	0.000539665		1.306	0.10054		1.306	0.17624
1.308	0.00632		0.654	0.10746		0.654	0.000539665		1.308	0.13753		1.308	0.22791
1.31	0.02429		0.655	0.12789		0.655	0		1.31	0.09457		1.31	0.23467
1.312	0.02606		0.656	0.16874		0.656	0		1.312	0.09248		1.312	0.13713
1.314	0.01847		0.657	0.16607		0.657	0.000539665		1.314	0.06802		1.314	0.17817
1.316	0.02757		0.658	0.11812		0.658	0.000539665		1.316	0.11456		1.316	0.05843
1.318	0.02757		0.659	0.13588		0.659	0.00162		1.318	0.07428		1.318	0.16803
1.32	0.02327		0.66	0.1492		0.66	0.00108		1.32	0.11903		1.32	0.16514
1.322	0.0258		0.661	0.15719		0.661	0.000539665		1.322	0.10561		1.322	0.17817
1.324	0.02074		0.662	0.13499		0.662	0.00108		1.324	0.0543		1.324	0.07098
1.326	0.03314		0.663	0.14121		0.663	0.00108		1.326	0.06772		1.326	0.13906
1.328	0.02378		0.664	0.10391		0.664	0		1.328	0.06832		1.328	0.19218
1.33	0.02884		0.665	0.14121		0.665	0.000539665		1.33	0.09726		1.33	0.11009
1.332	0.0344		0.666	0.11901		0.666	0.000539665		1.332	0.09248		1.332	0.18735
1.334	0.01315		0.667	0.14742		0.667	0.000539665		1.334	0.06533		1.334	0.10478
1.336	0.0344		0.668	0.12877		0.668	0.000539665		1.336	0.10412		1.336	0.13568
1.338	0.03061		0.669	0.17318		0.669	0.000539665		1.338	0.09576		1.338	0.1859
1.34	0.01214		0.67	0.14742		0.67	0.00216		1.34	0.08234		1.34	0.15403
1.342	0.02302		0.671	0.13943		0.671	0.0027		1.342	0.09934		1.342	0.13568
1.344	0.01771		0.672	0.15364		0.672	0.00108		1.344	0.11158		1.344	0.155
1.346	0.01594		0.673	0.19183		0.673	0.000539665		1.346	0.07309		1.346	0.16079
1.348	0.02429		0.674	0.14565		0.674	0.000539665		1.348	0.08025		1.348	0.11299
1.35	0.01568		0.675	0.11634		0.675	0		1.35	0.05788		1.35	0.13182
1.352	0.01265		0.676	0.11012		0.676	0.000539665		1.352	0.11128		1.352	0.13906
1.354	0.02074		0.677	0.127		0.677	0		1.354	0.06474		1.354	0.12796
1.356	0.03213		0.678	0.15453		0.678	0		1.356	0.08473		1.356	0.13423
1.358	0.0258		0.679	0.10213		0.679	0.000539665		1.358	0.04982		1.358	0.13761
1.36	0.02707		0.68	0.10657		0.68	0		1.36	0.08025		1.36	0.20377
1.362	0.01821		0.681	0.08615		0.681	0.000539665		1.362	0.071		1.362	0.07388
1.364	0.02353		0.682	0.09059		0.682	0.00162		1.364	0.06205		1.364	0.02559
1.366	0.03491		0.683	0.11545		0.683	0		1.366	0.14588		1.366	0.09754
1.368	0.02504		0.684	0.13677		0.684	0.00108		1.368	0.06563		1.368	0.15548
1.37	0.00557		0.685	0.18739		0.685	0.00108		1.37	0.07667		1.37	0.1719
1.372	0.0253		0.686	0.09503		0.686	0.000539665		1.372	0.1065		1.372	0.05843
1.374	0.02302		0.687	0.14298		0.687	0.00162		1.374	0.0716		1.374	0.18252
1.376	0.02707		0.688	0.10746		0.688	0.00108		1.376	0.108		1.376	0.13858
1.378	0.02783		0.689	0.14298		0.689	0.00108		1.378	0.06533		1.378	0.20087
1.38	0.01746		0.69	0.1341		0.69	0.000539665		1.38	0.0528		1.38	0.1381
1.382	0.03592		0.691	0.12611		0.691	0		1.382	0.07279		1.382	0.22549
1.384	0.01518		0.692	0.12966		0.692	0		1.384	0.06235		1.384	0.10623
1.386	0.02479		0.693	0.15542		0.693	0.000539665		1.386	0.08383		1.386	0.10961
1.388	0.02302		0.694	0.09503		0.694	0.00108		1.388	0.08055		1.388	0.17383
1.39	0.02606		0.695	0.1643		0.695	0		1.39	0.08741		1.39	0.11589
1.392	0.0382		0.696	0.10213		0.696	0.00162		1.392	0.03371		1.392	0.15258
1.394	0.00835		0.697	0.14742		0.697	0.000539665		1.394	0.06474		1.394	0.06712
1.396	0.02757		0.698	0.13766		0.698	0.00216		1.396	0.10292		1.396	0.11009
1.398	0.01948		0.699	0.08881		0.699	0.000539665		1.398	0.15006		1.398	0.09174
1.4	0.03744		0.7	0.16519		0.7	0.00108		1.4	0.09338		1.4	0.183
1.402	0.02555		0.701	0.13766		0.701	0		1.402	0.06772		1.402	0.18107
1.404	0.01493		0.702	0.05417		0.702	0.00108		1.404	0.0889		1.404	0.12699
1.406	0.02429		0.703	0.11012		0.703	0.00108		1.406	0.06056		1.406	0.07581
1.408	0.02251		0.704	0.08615		0.704	0.00216		1.408	0.09934		1.408	0.15017
1.41	0.01518		0.705	0.13677		0.705	0.0027		1.41	0.08711		1.41	0.19749
1.412	0.03187		0.706	0.11812		0.706	0.00108		1.412	0.06146		1.412	0.11444
1.414	0.02808		0.707	0.12345		0.707	0.00162		1.414	0.08741		1.414	0.10092
1.416	0.01897		0.708	0.12256		0.708	0.000539665		1.416	0.08831		1.416	0.21004
1.418	0.00354		0.709	0.1421		0.709	0		1.418	0.11158		1.418	0.15934
1.42	0.02226		0.71	0.15098		0.71	0		1.42	0.08294		1.42	0.15355
1.422	0.02403		0.711	0.06306		0.711	0.00108		1.422	0.11426		1.422	0.13665
1.424	0.03415		0.712	0.12256		0.712	0.000539665		1.424	0.06504		1.424	0.12603
1.426	0.02125		0.713	0.15364		0.713	0		1.426	0.10591		1.426	0.12989
1.428	0.02353		0.714	0.13055		0.714	0.00216		1.428	0.06862		1.428	0.14051
1.43	0.01619		0.715	0.06128		0.715	0.00108		1.43	0.071		1.43	0.20666
1.432	0.02277		0.716	0.10657		0.716	0.000539665		1.432	0.10561		1.432	0.1381
1.434	0.03921		0.717	0.19982		0.717	0.00108		1.434	0.08502		1.434	0.14437
1.436	0.01796		0.718	0.10924		0.718	0.000539665		1.436	0.08144		1.436	0.1154
1.438	0.0129		0.719	0.12078		0.719	0.000539665		1.438	0.11366		1.438	0.13182
1.44	0.02378		0.72	0.10568		0.72	0.000539665		1.44	0.08353		1.44	0.17335
1.442	0.01998		0.721	0.10657		0.721	0.000539665		1.442	0.09278		1.442	0.11637
1.444	0.03238		0.722	0.10924		0.722	0.00108		1.444	0.09069		1.444	0.17479
1.446	0.03036		0.723	0.08437		0.723	0		1.446	0.10412		1.446	0.25157
1.448	0.01062		0.724	0.19893		0.724	0		1.448	0.06384		1.448	0.14293
1.45	0.02251		0.725	0.04263		0.725	0.000539665		1.45	0.08234		1.45	0.10092
1.452	0.02277		0.726	0.09059		0.726	0.000539665		1.452	0.06683		1.452	0.08353
1.454	0.03061		0.727	0.11101		0.727	0.000539665		1.454	0.07757		1.454	0.13279
1.456	0.02606		0.728	0.09414		0.728	0.000539665		1.456	0.10024		1.456	0.18783
1.458	0.02682		0.729	0.0897		0.729	0.000539665		1.458	0.09576		1.458	0.15934
1.46	0.01973		0.73	0.11012		0.73	0		1.46	0.14916		1.46	0.10092
1.462	0.01366		0.731	0.11545		0.731	0		1.462	0.09755		1.462	0.15693
1.464	0.01973		0.732	0.09503		0.732	0.000539665		1.464	0.06235		1.464	0.1014
1.466	0.00531		0.733	0.0968		0.733	0.00108		1.466	0.08174		1.466	0.12506
1.468	0.01568		0.734	0.08082		0.734	0.00216		1.468	0.05638		1.468	0.1352
1.47	0.02783		0.735	0.07638		0.735	0.00162		1.47	0.05937		1.47	0.17093
1.472	0.0382		0.736	0.11545		0.736	0.00216		1.472	0.06593		1.472	0.11782
1.474	0.02606		0.737	0.15187		0.737	0.00108		1.474	0.09397		1.474	0.13713
1.476	0.0258		0.738	0.11101		0.738	0.000539665		1.476	0.15095		1.476	0.10623
1.478	0.02302		0.739	0.11101		0.739	0.000539665		1.478	0.02416		1.478	0.18687
1.48	0.01695		0.74	0.08259		0.74	0.00108		1.48	0.11426		1.48	0.1661
1.482	0.02201		0.741	0.08615		0.741	0.000539665		1.482	0.06533		1.482	0.13037
1.484	0.0172		0.742	0.16075		0.742	0.00162		1.484	0.07727		1.484	0.13279
1.486	0.02479		0.743	0.10036		0.743	0.0027		1.486	0.0716		1.486	0.11444
1.488	0.02327		0.744	0.10036		0.744	0.000539665		1.488	0.12411		1.488	0.0816
1.49	0.02656		0.745	0.2087		0.745	0.00108		1.49	0.06951		1.49	0.07243
1.492	0.01214		0.746	0.17496		0.746	0.00108		1.492	0.07339		1.492	0.16852
1.494	0.02024		0.747	0.13233		0.747	0.00108		1.494	0.07936		1.494	0.12216
1.496	0.03289		0.748	0.10657		0.748	0.00162		1.496	0.08055		1.496	0.19121
1.498	0.0258		0.749	0.13766		0.749	0		1.498	0.10024		1.498	0.07533
1.5	0.02176		0.75	0.09591		0.75	0.000539665		1.5	0.05012		1.5	0.11685
1.502	0.0339		0.751	0.14032		0.751	0.00162		1.502	0.10591		1.502	0.15741
1.504	0.021		0.752	0.13233		0.752	0		1.504	0.04893		1.504	0.13955
1.506	0.00228		0.753	0.12789		0.753	0.00108		1.506	0.09726		1.506	0.11975
1.508	0.01619		0.754	0.11723		0.754	0.000539665		1.508	0.05788		1.508	0.13665
1.51	0.02656		0.755	0.12789		0.755	0.000539665		1.51	0.11187		1.51	0.16176
1.512	0.01062		0.756	0.12522		0.756	0.00108		1.512	0.03669		1.512	0.16127
1.514	0.02504		0.757	0.10124		0.757	0.00216		1.514	0.04624		1.514	0.17238
1.516	0.02808		0.758	0.1421		0.758	0		1.516	0.09129		1.516	0.11927
1.518	0.01746		0.759	0.12345		0.759	0.000539665		1.518	0.06683		1.518	0.11637
1.52	0.0253		0.76	0.08881		0.76	0.000539665		1.52	0.06683		1.52	0.13327
1.522	0.02074		0.761	0.11368		0.761	0.00108		1.522	0.04594		1.522	0.14099
1.524	0.02707		0.762	0.12256		0.762	0.00162		1.524	0.04475		1.524	0.14003
1.526	0.01695		0.763	0.10036		0.763	0		1.526	0.08622		1.526	0.18204
1.528	0.00557		0.764	0.12167		0.764	0.000539665		1.528	0.06683		1.528	0.14389
1.53	0.01796		0.765	0.12522		0.765	0		1.53	0.09845		1.53	0.15065
1.532	0.01341		0.766	0.09858		0.766	0		1.532	0.11426		1.532	0.15017
1.534	0.03744		0.767	0.11456		0.767	0.000539665		1.534	0.05609		1.534	0.09561
1.536	0.02808		0.768	0.09591		0.768	0.0027		1.536	0.06653		1.536	0.19797
1.538	0.02454		0.769	0.09769		0.769	0.00216		1.538	0.11307		1.538	0.13955
1.54	0.02024		0.77	0.11901		0.77	0.000539665		1.54	0.03938		1.54	0.07871
1.542	0.02707		0.771	0.09325		0.771	0.000539665		1.542	0.08831		1.542	0.10864
1.544	0.01518		0.772	0.07105		0.772	0.00108		1.544	0.09248		1.544	0.13423
1.546	0.02606		0.773	0.11545		0.773	0.000539665		1.546	0.04415		1.546	0.09126
1.548	0.02353		0.774	0.14387		0.774	0.000539665		1.548	0.06384		1.548	0.06808
1.55	0.02909		0.775	0.06572		0.775	0.00108		1.55	0.0722		1.55	0.13279
1.552	0.01847		0.776	0.07371		0.776	0.00324		1.552	0.05191		1.552	0.12747
1.554	0.02302		0.777	0.11901		0.777	0.000539665		1.554	0.09845		1.554	0.13617
1.556	0.01771		0.778	0.08259		0.778	0		1.556	0.07279		1.556	0.1154
1.558	0.02024		0.779	0.13321		0.779	0.000539665		1.558	0.09397		1.558	0.14148
1.56	0.01088		0.78	0.09147		0.78	0.00162		1.56	0.10889		1.56	0.12796
1.562	0.01164		0.781	0.10835		0.781	0.000539665		1.562	0.07518		1.562	0.13279
1.564	0.01265		0.782	0.09414		0.782	0.000539665		1.564	0.11038		1.564	0.12023
1.566	0.02808		0.783	0.11545		0.783	0.00378		1.566	0.05877		1.566	0.06663
1.568	0.02403		0.784	0.10036		0.784	0		1.568	0.09994		1.568	0.18155
1.57	0.01315		0.785	0.12256		0.785	0.000539665		1.57	0.03848		1.57	0.10623
1.572	0.02909		0.786	0.10746		0.786	0.000539665		1.572	0.10412		1.572	0.17238
1.574	0.03213		0.787	0.04352		0.787	0.000539665		1.574	0.05638		1.574	0.10719
1.576	0.0215		0.788	0.1048		0.788	0		1.576	0.12947		1.576	0.06615
1.578	0.0129		0.789	0.14032		0.789	0.000539665		1.578	0.07757		1.578	0.12216
1.58	0.0253		0.79	0.12078		0.79	0.000539665		1.58	0.08055		1.58	0.13279
1.582	0.01695		0.791	0.10568		0.791	0		1.582	0.13902		1.582	0.09657
1.584	0.00759		0.792	0.15364		0.792	0.000539665		1.584	0.08085		1.584	0.09657
1.586	0.01164		0.793	0.05151		0.793	0.00162		1.586	0.0901		1.586	0.20328
1.588	0.03365		0.794	0.10124		0.794	0.00108		1.588	0.05788		1.588	0.08112
1.59	0.01442		0.795	0.0444		0.795	0.00324		1.59	0.05131		1.59	0.21487
1.592	0.02074		0.796	0.16163		0.796	0.00162		1.592	0.06086		1.592	0.20618
1.594	0.0301		0.797	0.127		0.797	0.00108		1.594	0.03729		1.594	0.22163
1.596	0.03314		0.798	0.10302		0.798	0.00108		1.596	0.09338		1.596	0.17817
1.598	0.02024		0.799	0.06394		0.799	0.000539665		1.598	0.09696		1.598	0.15789
1.6	0.03516		0.8	0.12522		0.8	0.00108		1.6	0.08681		1.6	0.12265
1.602	0.01998		0.801	0.12345		0.801	0.00108		1.602	0.06265		1.602	0.11927
1.604	0.02327		0.802	0.11101		0.802	0.000539665		1.604	0.06354		1.604	0.169
1.606	0.00683		0.803	0.07993		0.803	0.000539665		1.606	0.06295		1.606	0.20135
1.608	0.01644		0.804	0.12345		0.804	0.00108		1.608	0.0707		1.608	0.0816
1.61	0.01493		0.805	0.08259		0.805	0.00108		1.61	0.07697		1.61	0.16321
1.612	0.02859		0.806	0.13055		0.806	0.000539665		1.612	0.11784		1.612	0.22211
1.614	0.02378		0.807	0.12078		0.807	0.00108		1.614	0.0716		1.614	0.10285
1.616	0.04199		0.808	0.1119		0.808	0.000539665		1.616	0.04206		1.616	0.12892
1.618	0.021		0.809	0.09325		0.809	0.00162		1.618	0.10322		1.618	0.07919
1.62	0.01847		0.81	0.11901		0.81	0.000539665		1.62	0.0349		1.62	0.13134
1.622	0.00961		0.811	0.12966		0.811	0.000539665		1.622	0.07727		1.622	0.07871
1.624	0.02555		0.812	0.08881		0.812	0		1.624	0.06414		1.624	0.14437
1.626	0.00582		0.813	0.1492		0.813	0.000539665		1.626	0.06504		1.626	0.16803
1.628	0.02833		0.814	0.06661		0.814	0.00216		1.628	0.06265		1.628	0.14196
1.63	0.02125		0.815	0.08615		0.815	0.00162		1.63	0.1065		1.63	0.2168
1.632	0.03036		0.816	0.14742		0.816	0.000539665		1.632	0.07906		1.632	0.08981
1.634	0.02909		0.817	0.06217		0.817	0.000539665		1.634	0.09039		1.634	0.03573
1.636	0.01265		0.818	0.08348		0.818	0.00162		1.636	0.04057		1.636	0.06181
1.638	0.02783		0.819	0.13854		0.819	0.000539665		1.638	0.09039		1.638	0.16659
1.64	0.01771		0.82	0.08615		0.82	0.000539665		1.64	0.06802		1.64	0.23225
1.642	0.02707		0.821	0.13321		0.821	0		1.642	0.05131		1.642	0.07146
1.644	0.02049		0.822	0.10213		0.822	0.00108		1.644	0.08204		1.644	0.10671
1.646	0.0167		0.823	0.0968		0.823	0.000539665		1.646	0.10829		1.646	0.13665
1.648	0.02504		0.824	0.08703		0.824	0		1.648	0.06325		1.648	0.07146
1.65	0.01644		0.825	0.13055		0.825	0.00108		1.65	0.06623		1.65	0.00579
1.652	0.01948		0.826	0.09503		0.826	0		1.652	0.06533		1.652	0.25736
1.654	0.0172		0.827	0.04174		0.827	0.00162		1.654	0.07369		1.654	0.17721
1.656	0.02403		0.828	0.07105		0.828	0		1.656	0.06772		1.656	0.15934
1.658	0.02783		0.829	0.11012		0.829	0.000539665		1.658	0.07667		1.658	0.14003
1.66	0.01493		0.83	0.09769		0.83	0.00162		1.66	0.06056		1.66	0.12023
1.662	0.01821		0.831	0.08437		0.831	0.000539665		1.662	0.13395		1.662	0.19604
1.664	0.01543		0.832	0.17673		0.832	0.000539665		1.664	0.0707		1.664	0.1999
1.666	0.0086		0.833	0.1492		0.833	0.00162		1.666	0.10471		1.666	0.16948
1.668	0.01847		0.834	0.12522		0.834	0.00162		1.668	0.07846		1.668	0.20618
1.67	0.00734		0.835	0.07993		0.835	0.000539665		1.67	0.08204		1.67	0.15403
1.672	0.021		0.836	0.14565		0.836	0.000539665		1.672	0.10591		1.672	0.14775
1.674	0.03061		0.837	0.09059		0.837	0.000539665		1.674	0.09218		1.674	0.08836
1.676	0.02631		0.838	0.13321		0.838	0.000539665		1.676	0.07428		1.676	0.10333
1.678	0.00835		0.839	0.10124		0.839	0.00108		1.678	0.10054		1.678	0.09947
1.68	0.0344		0.84	0.14298		0.84	0.00162		1.68	0.14558		1.68	0.17045
1.682	0.02201		0.841	0.07194		0.841	0.000539665		1.682	0.08234		1.682	0.13713
1.684	0.03061		0.842	0.15631		0.842	0.000539665		1.684	0.06414		1.684	0.10333
1.686	0.02378		0.843	0.12078		0.843	0.00108		1.686	0.07846		1.686	0.18011
1.688	0.01366		0.844	0.09947		0.844	0.00108		1.688	0.08055		1.688	0.15162
1.69	0.0172		0.845	0.09947		0.845	0.00108		1.69	0.07667		1.69	0.15017
1.692	0.01391		0.846	0.08881		0.846	0.000539665		1.692	0.0716		1.692	0.15645
1.694	0.00557		0.847	0.10835		0.847	0.00108		1.694	0.08115		1.694	0.11685
1.696	0.03314		0.848	0.06128		0.848	0.000539665		1.696	0.03878		1.696	0.09126
1.698	0.02429		0.849	0.08259		0.849	0.00108		1.698	0.02774		1.698	0.11685
1.7	0.01543		0.85	0.10391		0.85	0.00108		1.7	0.1077		1.7	0.08547
1.702	0.01138		0.851	0.08259		0.851	0		1.702	0.07757		1.702	0.17576
1.704	0.0258		0.852	0.07371		0.852	0		1.704	0.03998		1.704	0.17045
1.706	0.00455		0.853	0.11989		0.853	0		1.706	0.06414		1.706	0.12844
1.708	0.02074		0.854	0.14298		0.854	0.000539665		1.708	0.05101		1.708	0.0816
1.71	0.0296		0.855	0.06394		0.855	0.00216		1.71	0.07637		1.71	0.09609
1.712	0.01847		0.856	0.06306		0.856	0.00162		1.712	0.08652		1.712	0.12892
1.714	0.0253		0.857	0.12256		0.857	0.0027		1.714	0.04863		1.714	0.15307
1.716	0.03263		0.858	0.08259		0.858	0.00108		1.716	0.09248		1.716	0.14631
1.718	0.01973		0.859	0.07016		0.859	0.00108		1.718	0.05072		1.718	0.1212
1.72	0.02429		0.86	0.09059		0.86	0.000539665		1.72	0.0716		1.72	0.07822
1.722	0.01897		0.861	0.06927		0.861	0		1.722	0.09218		1.722	0.13472
1.724	0.01568		0.862	0.10036		0.862	0.00216		1.724	0.054		1.724	0.19314
1.726	0.0215		0.863	0.06483		0.863	0.000539665		1.726	0.03461		1.726	0.1492
1.728	0.01417		0.864	0.08171		0.864	0.000539665		1.728	0.11545		1.728	0.14486
1.73	0.00177		0.865	0.08348		0.865	0.0027		1.73	0.06832		1.73	0.10478
1.732	0.01923		0.866	0.127		0.866	0.00108		1.732	0.0716		1.732	0.11347
1.734	0.03769		0.867	0.11723		0.867	0.00108		1.734	0.02536		1.734	0.15693
1.736	0.03719		0.868	0.07993		0.868	0.00108		1.736	0.0713		1.736	0.13134
1.738	0.01644		0.869	0.11368		0.869	0		1.738	0.09218		1.738	0.18542
1.74	0.02707		0.87	0.09769		0.87	0		1.74	0.03729		1.74	0.12313
1.742	0.03263		0.871	0.10568		0.871	0.000539665		1.742	0.05579		1.742	0.10575
1.744	0.03086		0.872	0.10568		0.872	0.000539665		1.744	0.0898		1.744	0.19218
1.746	0.01493		0.873	0.10568		0.873	0.000539665		1.746	0.108		1.746	0.1661
1.748	0.0215		0.874	0.09325		0.874	0.000539665		1.748	0.07548		1.748	0.14727
1.75	0.0215		0.875	0.03375		0.875	0.00162		1.75	0.06563		1.75	0.12023
1.752	0.01948		0.876	0.12345		0.876	0.000539665		1.752	0.01313		1.752	0.10237
1.754	0.0258		0.877	0.10746		0.877	0.000539665		1.754	0.09159		1.754	0.13472
1.756	0.02049		0.878	0.07638		0.878	0.00216		1.756	0.09308		1.756	0.16127
1.758	0.02479		0.879	0.07016		0.879	0.000539665		1.758	0.09308		1.758	0.21873
1.76	0.02884		0.88	0.07194		0.88	0.000539665		1.76	0.06772		1.76	0.17141
1.762	0.02024		0.881	0.14298		0.881	0.00162		1.762	0.07488		1.762	0.21149
1.764	0.01265		0.882	0.06394		0.882	0.000539665		1.764	0.07339		1.764	0.06953
1.766	0.01872		0.883	0.10124		0.883	0.00108		1.766	0.0716		1.766	0.0845
1.768	0.02783		0.884	0.09414		0.884	0.00108		1.768	0.02297		1.768	0.15645
1.77	0.02656		0.885	0.07726		0.885	0		1.77	0.06175		1.77	0.09029
1.772	0.00455		0.886	0.12966		0.886	0.00108		1.772	0.08353		1.772	0.14534
1.774	0.02631		0.887	0.04707		0.887	0.00162		1.774	0.05877		1.774	0.12554
1.776	0.02125		0.888	0.10568		0.888	0.00108		1.776	0.04206		1.776	0.24336
1.778	0.02429		0.889	0.10302		0.889	0.000539665		1.778	0.07965		1.778	0.12216
1.78	0.02125		0.89	0.10124		0.89	0.000539665		1.78	0.07816		1.78	0.09271
1.782	0.01088		0.891	0.10835		0.891	0.00162		1.782	0.04266		1.782	0.2226
1.784	0.02353		0.892	0.08703		0.892	0.00216		1.784	0.04743		1.784	0.12313
1.786	0.01467		0.893	0.1492		0.893	0		1.786	0.06116		1.786	0.14969
1.788	0.01796		0.894	0.09059		0.894	0		1.788	0.08741		1.788	0.15983
1.79	0.03137		0.895	0.09503		0.895	0.00108		1.79	0.04057		1.79	0.13423
1.792	0.01442		0.896	0.11901		0.896	0		1.792	0.09934		1.792	0.20087
1.794	0.00708		0.897	0.12789		0.897	0		1.794	0.05609		1.794	0.16127
1.796	0.02353		0.898	0.12433		0.898	0.00108		1.796	0.06951		1.796	0.13568
1.798	0.01923		0.899	0.07726		0.899	0.00216		1.798	0.05877		1.798	0.05891
1.8	0.0382		0.9	0.11723		0.9	0		1.8	0.06921		1.8	0.04925
1.802	0.01138		0.901	0.11545		0.901	0.00162		1.802	0.07727		1.802	0.15983
1.804	0.01923		0.902	0.12789		0.902	0.00216		1.804	0.08294		1.804	0.12409
1.806	0.02403		0.903	0.11101		0.903	0.0027		1.806	0.07399		1.806	0.11251
1.808	0.01164		0.904	0.03464		0.904	0		1.808	0.13604		1.808	0.12216
1.81	0.02327		0.905	0.04885		0.905	0.000539665		1.81	0.07249		1.81	0.14872
1.812	0.01543		0.906	0.12611		0.906	0.00108		1.812	0.06116		1.812	0.20039
1.814	0.01568		0.907	0.10302		0.907	0.00108		1.814	0.08652		1.814	0.11782
1.816	0.01821		0.908	0.09236		0.908	0.00216		1.816	0.08204		1.816	0.14775
1.818	0.00632		0.909	0.09236		0.909	0.00108		1.818	0.0707		1.818	0.12023
1.82	0.01796		0.91	0.07194		0.91	0.000539665		1.82	0.08353		1.82	0.1661
1.822	0.02049		0.911	0.07815		0.911	0.00216		1.822	0.10113		1.822	0.08209
1.824	0.01214		0.912	0.08703		0.912	0.00108		1.824	0.05996		1.824	0.14534
1.826	0.02302		0.913	0.10657		0.913	0.000539665		1.826	0.05996		1.826	0.0816
1.828	0.01948		0.914	0.09858		0.914	0.00108		1.828	0.02118		1.828	0.03815
1.83	0.01189		0.915	0.10568		0.915	0		1.83	0.05251		1.83	0.19169
1.832	0.02631		0.916	0.09591		0.916	0.000539665		1.832	0.0707		1.832	0.13085
1.834	0.01821		0.917	0.08792		0.917	0		1.834	0.08025		1.834	0.1352
1.836	0.03112		0.918	0.14831		0.918	0.00162		1.836	0.06444		1.836	0.21053
1.838	0.02403		0.919	0.10213		0.919	0.00108		1.838	0.09308		1.838	0.05553
1.84	0.01948		0.92	0.10568		0.92	0.00162		1.84	0.10561		1.84	0.10671
1.842	0.01897		0.921	0.07638		0.921	0.000539665		1.842	0.08025		1.842	0.10719
1.844	0.01138		0.922	0.07282		0.922	0.000539665		1.844	0.07339		1.844	0.15403
1.846	0.0129		0.923	0.08703		0.923	0.000539665		1.846	0.09517		1.846	0.15886
1.848	0.01265		0.924	0.11545		0.924	0.00162		1.848	0.09129		1.848	0.20232
1.85	0		0.925	0.11279		0.925	0		1.85	0.04893		1.85	0.17141
1.852	0.021		0.926	0.09503		0.926	0.000539665		1.852	0.01879		1.852	0.13375
1.854	0.00683		0.927	0.1341		0.927	0		1.854	0.0707		1.854	0.16852
1.856	0.01012		0.928	0.1048		0.928	0		1.856	0.07011		1.856	0.16852
1.858	0.02302		0.929	0.14476		0.929	0.00108		1.858	0.01193		1.858	0.15162
1.86	0.01037		0.93	0.09236		0.93	0.00162		1.86	0.06921		1.86	0.20087
1.862	0.01796		0.931	0.09147		0.931	0.00108		1.862	0.09099		1.862	0.2197
1.864	0.01417		0.932	0.12522		0.932	0.00162		1.864	0.08413		1.864	0.11782
1.866	0.02378		0.933	0.05684		0.933	0.00162		1.866	0.06384		1.866	0.15451
1.868	0.00784		0.934	0.10036		0.934	0		1.868	0.06772		1.868	0.17528
1.87	0.01973		0.935	0.07815		0.935	0.00162		1.87	0.05191		1.87	0.23757
1.872	0.0172		0.936	0.13144		0.936	0		1.872	0.07578		1.872	0.16224
1.874	0.02682		0.937	0.02487		0.937	0.00108		1.874	0.06116		1.874	0.08353
1.876	0.02833		0.938	0.07904		0.938	0.000539665		1.876	0.06086		1.876	0.16417
1.878	0.02403		0.939	0.07371		0.939	0.000539665		1.878	0.0358		1.878	0.11927
1.88	0.02378		0.94	0.10302		0.94	0.000539665		1.88	0.04206		1.88	0.14437
1.882	0.02277		0.941	0.08703		0.941	0		1.882	0.08234		1.882	0.11637
1.884	0.00683		0.942	0.08259		0.942	0.000539665		1.884	0.06623		1.884	0.12506
1.886	0.02378		0.943	0.07993		0.943	0.000539665		1.886	0.06265		1.886	0.05601
1.888	0.02176		0.944	0.04885		0.944	0.000539665		1.888	0.03968		1.888	0.14389
1.89	0.02302		0.945	0.07726		0.945	0.00162		1.89	0.06265		1.89	0.13761
1.892	0.01644		0.946	0.10302		0.946	0.000539665		1.892	0.07906		1.892	0.15596
1.894	0.01164		0.947	0.16519		0.947	0		1.894	0.07667		1.894	0.12313
1.896	0.01164		0.948	0.06572		0.948	0		1.896	0.06683		1.896	0.15886
1.898	0.01619		0.949	0.1048		0.949	0		1.898	0.0895		1.898	0.09899
1.9	0.01315		0.95	0.03552		0.95	0		1.9	0.08562		1.9	0.07243
1.902	0.03137		0.951	0.07904		0.951	0.00108		1.902	0.01939		1.902	0.16659
1.904	0.01062		0.952	0.09236		0.952	0.00108		1.904	0.07965		1.904	0.10623
1.906	0.02909		0.953	0.07105		0.953	0.00162		1.906	0.0886		1.906	0.14293
1.908	0.00734		0.954	0.04618		0.954	0.00162		1.908	0.08622		1.908	0
1.91	0.04503		0.955	0.09059		0.955	0		1.91	0.10889		1.91	0.18252
1.912	0.01897		0.956	0.09325		0.956	0		1.912	0.06772		1.912	0.07195
1.914	0.03061		0.957	0.10213		0.957	0.000539665		1.914	0.10352		1.914	0.11733
1.916	0.01644		0.958	0.08348		0.958	0		1.916	0.13097		1.916	0.16852
1.918	0.02251		0.959	0.11368		0.959	0.000539665		1.918	0.12649		1.918	0.08643
1.92	0.01189		0.96	0.08082		0.96	0		1.92	0.05549		1.92	0.1859
1.922	0.02024		0.961	0.09236		0.961	0.00216		1.922	0.04385		1.922	0.17286
1.924	0.02909		0.962	0.13499		0.962	0.0027		1.924	0.05459		1.924	0.21825
1.926	0.02631		0.963	0.03996		0.963	0.00108		1.926	0.06832		1.926	0.11347
1.928	0.02251		0.964	0.10213		0.964	0.00324		1.928	0.09576		1.928	0.12989
1.93	0.02606		0.965	0.10835		0.965	0.000539665		1.93	0.03371		1.93	0.24915
1.932	0.03036		0.966	0.11723		0.966	0.00108		1.932	0.05459		1.932	0.1521
1.934	0.01644		0.967	0.11456		0.967	0		1.934	0.07458		1.934	0.12844
1.936	0.02833		0.968	0.12078		0.968	0.00162		1.936	0.07876		1.936	0.10237
1.938	0.02934		0.969	0.06661		0.969	0		1.938	0.06683		1.938	0.05553
1.94	0.03162		0.97	0.11545		0.97	0.000539665		1.94	0.05817		1.94	0.07146
1.942	0.0387		0.971	0.07904		0.971	0.000539665		1.942	0.07727		1.942	0.18204
1.944	0.03036		0.972	0.10124		0.972	0		1.944	0.07667		1.944	0.15596
1.946	0.00329		0.973	0.03819		0.973	0		1.946	0.07846		1.946	0.24529
1.948	0.0296		0.974	0.1119		0.974	0.00108		1.948	0.10322		1.948	0.11733
1.95	0.01265		0.975	0.10746		0.975	0.000539665		1.95	0.0895		1.95	0.15258
1.952	0.02403		0.976	0.06394		0.976	0.00162		1.952	0.0716		1.952	0.15451
1.954	0.02302		0.977	0.11101		0.977	0		1.954	0.08383		1.954	0.19797
1.956	0.02353		0.978	0.13588		0.978	0.000539665		1.956	0.06921		1.956	0.2337
1.958	0.01189		0.979	0.06039		0.979	0.000539665		1.958	0.05549		1.958	0.05649
1.96	0.01391		0.98	0.12522		0.98	0.00216		1.96	0.05758		1.96	0.09995
1.962	0.02353		0.981	0.12256		0.981	0.00162		1.962	0.0352		1.962	0.12892
1.964	0.01164		0.982	0.11101		0.982	0.00162		1.964	0.0531		1.964	0.04539
1.966	0.01265		0.983	0.07549		0.983	0.00108		1.966	0.02924		1.966	0.09609
1.968	0.03289		0.984	0.0897		0.984	0.000539665		1.968	0.04564		1.968	0.13279
1.97	0.01847		0.985	0.08792		0.985	0.00108		1.97	0.09368		1.97	0.04442
1.972	0.00987		0.986	0.06039		0.986	0.00216		1.972	0.07637		1.972	0.12265
1.974	0.02277		0.987	0.06217		0.987	0.000539665		1.974	0.07936		1.974	0.16948
1.976	0.01164		0.988	0.06483		0.988	0.00162		1.976	0.07369		1.976	0.09029
1.978	0.02049		0.989	0.06572		0.989	0.000539665		1.978	0.05698		1.978	0.07967
1.98	0.01214		0.99	0.09414		0.99	0.00108		1.98	0.09994		1.98	0.14196
1.982	0.02454		0.991	0.06306		0.991	0.000539665		1.982	0.05847		1.982	0.1492
1.984	0.02757		0.992	0.1048		0.992	0.000539665		1.984	0.05549		1.984	0.11347
1.986	0.02049		0.993	0.09769		0.993	0.0027		1.986	0.02953		1.986	0.12796
1.988	0.02909		0.994	0.10657		0.994	0.000539665		1.988	0.08711		1.988	0.1323
1.99	0.02403		0.995	0.1119		0.995	0.00108		1.99	0.13156		1.99	0.10237
1.992	0.01619		0.996	0.08171		0.996	0.00216		1.992	0.11038		1.992	0.12989
1.994	0.0215		0.997	0.11723		0.997	0		1.994	0.071		1.994	0.14534
1.996	0.00987		0.998	0.06838		0.998	0.00162		1.996	0.0528		1.996	0.07001
1.998	0.02732		0.999	0.05417		0.999	0.000539665		1.998	0.06593		1.998	0.15065

## Sheet: Figure 5a
	4% Tm	8% Tm	16% Tm	32% Tm	50% Tm	70% Tm	100% Tm
Power density (W/cm2)	UCL (cps)
111.51	39	54
351.763	135	248	19	18
724.814	243	435	60	58			59
1520.59	363	680	171	120			120
3831.88	538	1290	279	311			288
7923.57	694	1749	534	500	1530	305	548
23821.7	901	2303	1000	1071	2521	957	1144
51210.2	1053	2689	1573	1734	3724	1706	1864
90445.9	1172	3022	2117	2432	4790	2436	2606
140127	1234	3181	2535	3018	5729	3008	3212
442038	1402	3527	3832	4889	8188	4960	4851
910828	1466	3677	4528	6076	9315	6151	5638
1.91083e+06	1514	3728	5057	7144	10272	7275	6501
4.81529e+06	1559	3767	5513	8197	11209	8194	7163
9.71975e+06	1593	3760	5755	8919	11733	8965	7441
14394900	1605	3787	5851	9315	12091	9136	7511
18089200	1612	3787	5901	9617	12429	9247	7551

[truncated: 36 more sheets: Figure 5b, Figure S1k, Figure S2a, Figure S3, Figure S3-inset, Figure S4a, Figure S4b, Figure S4c, Figure S4d, Figure S4e, Figure S4f, Figure S4g, Figure S4h, Figure S5, Figure S6, Figure S7b, Figure S7c, Figure S7d, Figure S8a, Figure S8c …]
